# Supplementary material for: Construction and Analysis of the Dysregulated ceRNA Network and Identification of Risk Long Noncoding RNAs in Breast Cancer
Source: Front Genet. 2021 Jun 4;12:664393. doi: 10.3389/fgene.2021.664393 (PMC8212960; doi:10.3389/fgene.2021.664393)
Supplement: Supplementary file 1 [file Data_Sheet_1.xls]

## Sheet: Note
Supplementary table
S1:Breast cancer associated known genes from DisGeNET
S2: Specific lncRNAs-mRNAs (genes) ceRNA network for BRCA (SLGCeNBC)
S3:Seeds(Breast cancer associated known genes that are mapped to SLGCeNBC)
S4:LncRNAs score & p-value after implementation of RWR
S5: Enrichment results of LTYMSOS & AC 092718.4 related genes
S6:The regression coefficients of the four lncRNAs

## Sheet: Table S1
#Supplementary table S1:Breast cancer associated known genes
GSTO2
ADH1C
PIK3CA
NBN
MAD2L2
MTA3
EHMT2
HSD17B1
WRN
CYP19A1
SNAI1
NCOA3
PTGS2
SSTR1
SSTR4
TXNRD1
ESR1
MTHFR
TTK
KRAS
EPHX1
PPP1R1B
TNFRSF10C
IGFALS
MTA1
DNMT3B
MLH1
NUMA1
PRKDC
MTUS1
NME1
UGT2B4
MED1
SSTR3
BRCA1
GHRHR
ABCB1
AKAP10
CDKN1A
PON1
SIPA1
ERCC6
TIMP2
GSTO1
RAD51D
MAD2L1
LRP1
TGFB1
CASP10
IL1A
TGFBR1
PARP1
TIMP3
C1QA
POSTN
GNAS
IGFBP7
XRCC1
UGT2B7
TPMT
UGT1A1
CENPE
SSTR5
CYP2D6
ITGB3
UGT2B15
CYP17A1
CYP3A4
GP1BA
CYP11B2
RAD23B
TXN2
KDR
MYCL
POR
SHBG
NLRP2
HLA-DQA1
FANCA
KLK3
PGR
SRD5A2
EBAG9
GIPC1
SULT1A2
MMP1
CYP1A1
XRCC2
DMBT1
AHR
XRCC4
GSTT1
XRCC6
NR3C1
IGFBP3
SLC45A2
MYC
LHCGR
CYP3A5
CDT1
PNMT
CYP1B1
MTHFD1
LEPR
CXCL12
IRS1
PPARGC1A
INS
RAD51C
SULT1E1
CTCF
BRIP1
PPARGC1B
GSTM1
EHMT1
POU1F1
DNASE1
CASP8
MIEN1
SOD2
IRS2
TP53
CDKN2A
HRAS
AIP
CAT
IL1B
PHB
CBS
GPX1
RAD52
LTA
CFLAR
POLB
CDK7
HLA-DRB1
CTLA4
CASP14
RECK
TFRC
ATM
UQCRFS1
CYP1A2
MGMT
PRDM2
ACACA
BARD1
GHRH
APOE
GSTA1
CHEK2
LIG4
TP53BP1
PRLR
BUB3
GSTM3
DMTF1
PON2
PTPRJ
TFR2
SLC19A1
TP73
MC1R
PTPRT
MMP9
FGFR4
RNASEL
GMNN
CDKN1B
TNFRSF10D
RB1
NQO1
MYLK2
FAS
VDR
PPARG
APEX1
TXNRD2
IGF1
PGAP3
XRCC5
NAT1
VEGFA
EP300
NOS3
CLCA2
TGFB2
GHR
IFNG
GSR
S100A1
CALCR
INSR
ACE
GHRL
IGHMBP2
SHMT1
LPL
NAT2
ZNF350
GC
IGF1R
GH1
TNFRSF1B
POLD1
NFKB1
MMP21
TNFRSF10A
TOX
CDH1
LSP1
DHFR
BUB1
RNF139
TXN
MDM2
MS
DPYD
IKZF3
SHFM1
ERCC5
COL18A1
ICAM5
TP53I3
TOPBP1
GPX4
IGFBP1
GNB3
MMP12
ARL11
GHSR
BRCA2
GSTZ1
MMP3
BACH1
ERBB2
IL6
HSD17B2
LEP
CCND1
TGFBR2
IL10
AURKA
ALDH1L1
RASSF1
XPC
TNF
FGFR2
NFKBIA
RAD51
SLC40A1
TCAP
LIG1
TYMS
MMP2
SMYD3
ND2
MMP13
PRL
GRB7
COMT
RAD50
TMPRSS6
LIG3
MBD2
SERPINE1
EGFR
MTRR
NEUROD2
SULT1A1
MPO
SOD1
ITGA3
ND3
PTEN
BCL2
ATR
MUTYH
CYP17A1
HLA-DQB1
STARD3
ERCC4
BUB1B
CYP11A1
OGG1
ADH1B
NPAS2
HP
ITGA2
CCNH
XRCC3
AKAP13
FANCD2
CXCL8
DPF3
SSTR2
FASLG
ERCC2
DRD2
HFE
AR
BRAF
MTR
SLC26A4
PPP2R1B
PTTG1
KLK10
SERPINE1
ERCC1
SST
HLA-DPB1
ADRB2
SHC1
GSTP1
CYP24A1
MAP3K1
TUBB
ESR2

## Sheet: Table S2
#Supplementary table S2: Specific lncRNAs-mRNAs (genes) ceRNA network for BRCA (SLGCeNBC)
lncRNA	gene	PCC	Pvalue
TFAP2A-AS1	HIST2H2AC	0.954601	0
TRHDE-AS1	SLC19A3	0.95452	0
TRHDE-AS1	GYG2	0.954294	0
TRHDE-AS1	ADIPOQ	0.952631	0
TRHDE-AS1	SIK2	0.951459	0
AL031985.3	ZFP69B	0.950836	0
TRHDE-AS1	GNAI1	0.947517	0
TRHDE-AS1	KCNIP2	0.947112	0
MAGI2-AS3	PLSCR4	0.943945	0
MAGI2-AS3	RBMS3	0.939877	0
TRHDE-AS1	PLIN1	0.936562	0
LINC02202	CAV1	0.936334	0
TRHDE-AS1	LVRN	0.936186	0
TRHDE-AS1	PDE3B	0.936089	0
TRHDE-AS1	MARC1	0.93502	0
LINC02202	TNS1	0.934455	0
LINC02202	CCDC69	0.934277	0
TRHDE-AS1	TMEM132C	0.934245	0
AP001528.2	TNS1	0.933885	0
TRHDE-AS1	LPL	0.933795	0
AC083906.3	PARD6B	0.93378	0
LINC02202	EHD2	0.933324	0
TRHDE-AS1	ACO1	0.931376	0
LINC01697	CAT	0.930852	0
TRHDE-AS1	ADH1B	0.930828	0
TRHDE-AS1	ACADL	0.930257	0
AP001528.2	FZD4	0.928957	0
TRHDE-AS1	TYRO3	0.928729	0
TRHDE-AS1	ACVR1C	0.927543	0
AP001528.2	ITSN1	0.927444	0
AP001528.2	C2CD2	0.927212	0
AP001528.2	DDR2	0.926933	0
LINC02202	CHRDL1	0.926694	0
LINC02587	CD300LG	0.926527	0
AC022007.1	GYG2	0.926274	0
AP001528.2	MMD	0.924259	0
AL139260.1	GYG2	0.924117	0
AC022007.1	KCNIP2	0.923748	0
AC093297.2	MRPS30	0.923245	0
LINC02587	BTNL9	0.922581	0
TRHDE-AS1	CIDEC	0.921733	0
LINC02202	CD300LG	0.921301	0
LINC02587	EBF1	0.921048	0
TRHDE-AS1	CDO1	0.920226	0
TRHDE-AS1	CAT	0.92009	0
AP005131.7	PARD6B	0.919997	0
LINC02202	EBF1	0.919546	0
TRHDE-AS1	MAOA	0.91888	0
LINC01697	EBF1	0.918494	0
TRHDE-AS1	ACACB	0.918281	0
LINC02587	CAV1	0.916951	0
PCAT19	GNG11	0.916327	0
LINC02202	BHMT2	0.915785	0
AC022007.1	MARC1	0.91576	0
AP001528.2	CHRDL1	0.915106	0
LINC01697	DMGDH	0.914965	0
TRHDE-AS1	AOC3	0.914046	0
AL139260.1	MARC1	0.913931	0
AC022007.1	CIDEC	0.913915	0
AL049597.2	CAV1	0.91381	0
LINC02202	NPR1	0.913723	0
LINC02202	CAT	0.913604	0
TRHDE-AS1	PPARG	0.913516	0
AP001528.2	ACO1	0.913462	0
LINC02587	CAT	0.913249	0
AL139260.1	ADIPOQ	0.91309	0
LINC01697	AOC3	0.912988	0
AC099850.3	CLTC	0.912781	0
TRHDE-AS1	ABCD2	0.91253	0
AL445426.1	CAV1	0.912203	0
TRHDE-AS1	EBF1	0.91213	0
LINC02202	MTURN	0.912058	0
AP001528.2	SH3D19	0.911886	0
AC022007.1	SLC19A3	0.911545	0
LINC02587	KCNIP2	0.911399	0
AC096921.2	TGFBR2	0.910457	0
B4GALT1-AS1	MYZAP	0.910218	0
MAGI2-AS3	CCDC50	0.910138	0
AP001528.2	SPTBN1	0.909201	0
LINC02587	FZD4	0.909016	0
MAGI2-AS3	CDC14B	0.908863	0
AC022007.1	LPL	0.908557	0
TRHDE-AS1	PECR	0.907867	0
AP001528.2	PLXNA4	0.907792	0
LINC02202	EBF3	0.90773	0
LINC02587	PPARG	0.907664	0
MRPS30-DT	MRPS30	0.907602	0
AP001528.2	CAV1	0.907392	0
LINC02587	EBF3	0.907387	0
LINC02202	MAP7D3	0.907007	0
AC022007.1	TYRO3	0.906719	0
TRHDE-AS1	PFKFB3	0.906415	0
AP001528.2	SIK2	0.906396	0
LINC02587	GNAI1	0.906069	0
LINC02202	AIFM2	0.905533	0
MAGI2-AS3	NR3C1	0.904858	0
AL139260.1	PPARG	0.90471	0
TRHDE-AS1	ANO6	0.904118	0
AC022007.1	PLIN1	0.904081	0
AC087482.1	CAV1	0.904024	0
MAGI2-AS3	NECTIN3	0.903913	0
LINC02202	ITIH5	0.903815	0
AP001528.2	RHOQ	0.903706	0
AL139260.1	LPL	0.902755	0
TRHDE-AS1	PRKAR2B	0.902126	0
LINC01697	SIK2	0.901997	0
LINC02202	TYRO3	0.901743	0
TRHDE-AS1	RDH5	0.901175	0
LINC02202	CLMP	0.901135	0
TRHDE-AS1	FERMT2	0.900027	0
TRHDE-AS1	CPM	0.899678	0
AP001528.2	TYRO3	0.899531	0
LINC02202	MGLL	0.899361	0
LINC01537	CAV1	0.898841	0
AC022007.1	SIK2	0.898633	0
LINC01697	CAV1	0.898531	0
LINC01697	EBF3	0.898469	0
LINC01697	CLMP	0.897945	0
AC022007.1	ADIPOQ	0.897915	0
LINC01697	PALMD	0.897821	0
AL139260.1	SLC19A3	0.896674	0
AP001528.2	FERMT2	0.896566	0
TRHDE-AS1	ALDH2	0.896493	0
AP001528.2	CPM	0.896183	0
AC022007.1	PPARG	0.895839	0
LINC01697	ACO1	0.895473	0
LINC01697	ASPA	0.895349	0
LINC02587	MMD	0.895227	0
TRHDE-AS1	PPP1R1A	0.894937	0
AC022007.1	ACADL	0.894924	0
LINC02202	GSN	0.894854	0
TRHDE-AS1	CD36	0.89478	0
LINC02202	FZD4	0.894724	0
LINC02202	AKAP12	0.8945	0
LINC02202	TLN2	0.894333	0
LINC02202	TK2	0.894224	0
LINC01697	FERMT2	0.894129	0
LINC01697	HSD17B13	0.893676	0
TRHDE-AS1	DMGDH	0.893638	0
TRHDE-AS1	ANTXR2	0.893474	0
AC022007.1	ADH1B	0.893411	0
AC022007.1	LIPE	0.893401	0
AL049597.2	PCOLCE2	0.893281	0
AC022007.1	TMEM132C	0.893278	0
AL139260.1	TYRO3	0.892901	0
LINC02202	ZCCHC24	0.892351	0
LINC01697	C2CD2	0.89229	0
LINC01140	EBF3	0.89203	0
LINC01697	ACADL	0.891811	0
AP001528.2	GNAI1	0.891437	0
LINC01140	MAP7D3	0.891276	0
AC022007.1	ACO1	0.891033	0
LINC01697	TNS1	0.890866	0
AC022007.1	RDH5	0.890589	0
AC022007.1	AOC3	0.890277	0
AC022007.1	GNAI1	0.889971	0
LINC02587	TYRO3	0.889952	0
TRHDE-AS1	GBE1	0.889642	0
MAGI2-AS3	TGFBR2	0.889336	0
HOXB-AS1	AIFM2	0.889333	0
TRHDE-AS1	STBD1	0.88921	0
AC022007.1	CAT	0.889081	0
AP001528.2	PPARG	0.889	0
LINC01697	CD36	0.888901	0
LINC02202	ITSN1	0.888882	0
LINC02202	PLXNA4	0.88846	0
LINC01697	GYG2	0.888368	0
LINC01697	ITSN1	0.888052	0
AP001528.2	LAMA4	0.887771	0
LINC02202	MYZAP	0.887748	0
AC008115.3	PARD6B	0.887553	0
LINC02587	EHD2	0.887517	0
LINC01697	GNAI1	0.887471	0
LINC02202	MRAS	0.88717	0
LINC01697	PLXNA4	0.886074	0
AC022007.1	PDE3B	0.885987	0
LINC01697	BHMT2	0.885944	0
LINC01697	ANGPT1	0.885888	0
LINC01697	TLN2	0.885817	0
AC022007.1	PNPLA2	0.885798	0
LINC02202	ACO1	0.885794	0
AP001528.2	C19orf12	0.88571	0
LINC02202	PCOLCE2	0.885684	0
LINC02202	ASPA	0.885595	0
LINC01140	MRAS	0.885466	0
TRHDE-AS1	SLC16A7	0.885318	0
LINC02202	PTPRM	0.885286	0
TYMSOS	TYMS	0.885123	0
LINC01140	EBF1	0.885074	0
TFAP2A-AS1	HIST1H1D	0.884925	0
LINC01697	C19orf12	0.884907	0
LINC01697	ABCC9	0.884796	0
MAGI2-AS3	RBMS2	0.884755	0
LINC02587	SIK2	0.8846	0
AP001528.2	CELF2	0.884594	0
B4GALT1-AS1	AIFM2	0.884482	0
LINC02587	CAV2	0.884074	0
LINC02202	SH3D19	0.884046	0
AC092164.1	KIT	0.883958	0
TRHDE-AS1	STX11	0.883674	0
LINC01537	NRN1	0.883237	0
LINC01140	FERMT2	0.883065	0
LINC01697	CHRDL1	0.882915	0
TRHDE-AS1	MMD	0.882897	0
TRHDE-AS1	ABCC9	0.882777	0
TRHDE-AS1	HADH	0.882763	0
LINC02202	CAV2	0.882426	0
AP001528.2	MAP7D3	0.882378	0
LINC02202	CAVIN1	0.882269	0
LINC02587	EPAS1	0.882173	0
TRHDE-AS1	FZD4	0.881965	0
AGAP1-IT1	PARD6B	0.881566	0
LINC02202	MEOX2	0.88154	0
AL133467.1	PCOLCE2	0.881367	0
LINC01697	TYRO3	0.88136	0
LINC02202	CD36	0.881293	0
TRHDE-AS1	PNPLA2	0.881293	0
AC007423.1	ADH1B	0.881236	0
LINC02202	DDR2	0.881158	0
LINC01537	CD300LG	0.880681	0
LINC02202	EPB41L2	0.88043	0
AP001528.2	RETSAT	0.880134	0
LINC02202	ST6GALNAC6	0.880033	0
AP001528.2	MARC1	0.879958	0
AC022007.1	PPP1R1A	0.879823	0
LINC02202	BTNL9	0.879753	0
PARAL1	RASL10B	0.879681	0
AC083906.3	HIST2H2AC	0.879638	0
LINC01697	MYZAP	0.879343	0
LINC02202	FERMT2	0.87917	0
AC087482.1	SLC35G2	0.878511	0
AL139260.1	GNAI1	0.878378	0
B4GALT1-AS1	PCOLCE2	0.878349	0
AL139260.1	ACO1	0.877867	0
LINC02587	NPR1	0.877695	0
AP001528.2	AKAP12	0.877607	0
AL049597.2	EBF3	0.877264	0
AC087482.1	MARC1	0.877142	0
LINC01140	PCOLCE2	0.877091	0
LINC02587	PDE3B	0.876896	0
AC087482.1	EBF1	0.876791	0
LINC02202	CIDEC	0.876758	0
LINC02202	GNAI1	0.876476	0
LINC01697	RHOQ	0.876327	0
TRHDE-AS1	MLXIPL	0.876064	0
AP001528.2	MRAS	0.876014	0
AL139260.1	FZD4	0.875956	0
AC007423.1	MARC1	0.875898	0
HOXB-AS1	AOC3	0.875891	0
LINC01697	CD300LG	0.875746	0
AP001528.2	AIFM2	0.8757	0
LINC01140	CAV1	0.875672	0
AC022007.1	HADH	0.875492	0
AC093278.2	S1PR1	0.875314	0
TRHDE-AS1	ACSL1	0.875107	0
AC022007.1	HSD17B13	0.875067	0
TRHDE-AS1	GRK3	0.875054	0
LINC02587	PTPRM	0.875025	0
LINC01697	ADIPOQ	0.874999	0
LINC02587	ACO1	0.874983	0
LINC01537	CAV2	0.874927	0
LINC01140	PPP2R1B	0.874772	0
LINC02202	VIM	0.874676	0
LINC01140	ABCA8	0.874548	0
AL445426.1	EHD2	0.874414	0
AC093278.2	GIMAP6	0.874302	0
AP001528.2	FOXN3	0.874251	0
LINC01697	MMD	0.874119	0
LINC01140	PALMD	0.874076	0
AC022007.1	PFKFB3	0.873955	0
AP001528.2	ITIH5	0.873849	0
AL049597.2	SORBS1	0.873785	0
AC096921.2	SHE	0.873776	0
AC022007.1	FZD4	0.873678	0
EMX2OS	EBF3	0.873644	0
LINC02587	TNS1	0.873633	0
LINC01140	AOC3	0.873616	0
LINC02202	AKR1C3	0.873465	0
MAGI2-AS3	CAV2	0.873436	0
LINC01697	DOCK11	0.87326	0
AC087482.1	TNS1	0.873166	0
AP005131.7	ZNF587B	0.873155	0
LINC02202	RETSAT	0.87308	0
AL049597.2	CHRDL1	0.873066	0
AP001528.2	BTNL9	0.873007	0
AL139260.1	AOC3	0.872956	0
AC093278.2	FLI1	0.872948	0
TRHDE-AS1	NPR1	0.872943	0
LINC02587	CHRDL1	0.872696	0
AC022007.1	EBF1	0.872388	0
LINC02587	ANO6	0.872362	0
LINC02202	ROBO4	0.872318	0
LIPE-AS1	PNPLA2	0.872188	0
AC022007.1	ABCD2	0.872181	0
LINC01697	PDE3B	0.872164	0
LINC01140	DOCK11	0.871991	0
LINC01697	LPL	0.871867	0
TFAP2A-AS1	PARD6B	0.871705	0
PCAT19	ROBO4	0.87167	0
AC092071.1	LRRC6	0.871599	0
LINC01697	PPP1R1A	0.871595	0
AP001528.2	EPB41L2	0.871569	0
AP001528.2	ACADL	0.871558	0
LINC02202	NMT2	0.871448	0
AP001528.2	PTPRM	0.871378	0
LINC01697	MARC1	0.871249	0
LINC01697	PPARG	0.871202	0
AL139260.1	CPM	0.871159	0
AC093278.2	ERG	0.871068	0
AC022007.1	PRKAR2B	0.871001	0
LINC01697	PRKAR2B	0.870972	0
AC022007.1	CD36	0.870912	0
LINC02202	CELF2	0.870674	0
HOXB-AS1	RDH5	0.870428	0
TRHDE-AS1	EBF3	0.870381	0
LINC01697	MRAS	0.870326	0
AL445426.1	DOCK11	0.870323	0
LINC02202	LAMA4	0.870118	0
AC022007.1	GPD1	0.870051	0
AP001528.2	STX11	0.86998	0
AC007423.1	C14orf180	0.869758	0
LINC01140	CAT	0.869598	0
AP001528.2	TLCD2	0.869581	0
MAGI2-AS3	PREX2	0.869567	0
LINC01537	ROBO4	0.869033	0
LINC02202	KCNIP2	0.868934	0
PVT1	PARD6B	0.868794	0
MAGI2-AS3	CD302	0.868707	0
LINC02202	GPR146	0.868513	0
LINC01697	CIDEC	0.868345	0
AC022007.1	ACACB	0.86834	0
MIR100HG	TCEAL7	0.868292	0
AP001528.2	EHD2	0.868264	0
MAGI2-AS3	TMTC1	0.868241	0
AC022007.1	ACVR1C	0.867981	0
AC022007.1	PECR	0.86796	0
LINC02202	C19orf12	0.867761	0
LINC01697	SPTBN1	0.867581	0
LINC01697	SH3D19	0.867538	0
AC022007.1	ALDH2	0.867318	0
TRHDE-AS1	PDP2	0.867304	0
HOXA-AS2	HOXA3	0.867179	0
AL049597.2	CAV2	0.867075	0
AP001528.2	CD300LG	0.867074	0
LINC02202	PPARG	0.866978	0
EMX2OS	PCOLCE2	0.866969	0
LINC02202	C2CD2	0.866954	0
LINC01697	TMEM37	0.866803	0
AC093278.2	CDH5	0.866716	0
LINC02202	DOCK11	0.866651	0
LINC02202	CDO1	0.866528	0
LINC02202	MMD	0.866418	0
HOXA-AS2	HOXA4	0.866323	0
MAGI2-AS3	PLPP3	0.866124	0
LINC01697	DDR2	0.866049	0
HOXB-AS1	ELMOD3	0.865957	0
LINC01140	CLMP	0.865946	0
B4GALT1-AS1	CIDEC	0.865733	0
LINC01697	WASF3	0.865582	0
HOXA-AS2	HOXA5	0.865579	0
TRHDE-AS1	ACAA2	0.865313	0
LINC02202	SIK2	0.865232	0
LINC02587	CELF2	0.865142	0
LINC01697	FOXN3	0.864914	0
B4GALT1-AS1	RETSAT	0.864891	0
RBPMS-AS1	MOCS1	0.864883	0
LINC02202	TMEM132C	0.864764	0
AL049597.2	FZD4	0.864746	0
LINC01140	SLC35G2	0.864666	0
LINC01697	AIFM2	0.864573	0
LINC02587	NMT2	0.864287	0
AC022007.1	ACSS2	0.864133	0
LINC01697	HSPB6	0.864114	0
TRHDE-AS1	CLMP	0.86377	0
LINC02587	DOCK11	0.863668	0
MAGI2-AS3	SH3D19	0.863585	0
HOXB-AS1	KCNIP2	0.863583	0
TRHDE-AS1	NAT8L	0.863518	0
LINC01140	PLIN1	0.863394	0
LINC01537	ADRB2	0.863379	0
LINC02202	ZEB2	0.863251	0
LINC01140	SIK2	0.86308	0
MAGI2-AS3	CELF2	0.862981	0
LINC02587	PCOLCE2	0.862914	0
AL445426.1	CLMP	0.862872	0
MAGI2-AS3	F8	0.862823	0
LINC02202	ANTXR2	0.862702	0
LINC02202	PPP1R1A	0.862606	0
HOXB-AS1	TYRO3	0.862597	0
LINC01140	ASPA	0.862513	0
LINC01140	AKAP12	0.862504	0
TRHDE-AS1	SLC35G2	0.862354	0
MIR22HG	DLC1	0.861969	0
LINC02202	G0S2	0.861898	0
LINC01140	GLYAT	0.861746	0
LINC01140	TK2	0.861574	0
LINC02202	FOXN3	0.861519	0
LINC01140	CD36	0.861477	0
AL049597.2	RHOQ	0.861466	0
TRHDE-AS1	ASPA	0.861246	0
MAGI2-AS3	EBF1	0.86122	0
TRHDE-AS1	KLB	0.861186	0
TRHDE-AS1	FAM13A	0.861126	0
RBPMS-AS1	MAOA	0.860764	0
TFAP2A-AS1	HIST1H2BF	0.860717	0
LINC02587	C2CD2	0.860661	0
AL049597.2	CAT	0.860592	0
LINC02202	NAT8L	0.86057	0
LINC01140	CDO1	0.860544	0
LINC01140	ACO1	0.860499	0
PCAT19	PDE2A	0.860317	0
LINC02587	ROBO4	0.860155	0
FGF14-AS2	CCDC69	0.860091	0
LINC01537	TGFBR2	0.859962	0
HOXB-AS1	ACO1	0.859946	0
MIR100HG	RHOJ	0.859876	0
LINC01697	BTNL9	0.859819	0
LINC01537	PALMD	0.859812	0
AL049597.2	PPP2R1B	0.859593	0
AC022007.1	CPM	0.859545	0
LINC01537	ERG	0.859348	0
LINC02587	PPP2R1B	0.859331	0
RBPMS-AS1	ECHDC3	0.859279	0
TRHDE-AS1	NIPSNAP3B	0.859109	0
AL139260.1	SIK2	0.85904	0
LINC01537	EBF1	0.85902	0
AC022007.1	ANO6	0.858979	0
LINC02202	PNPLA2	0.858953	0
LINC02202	GABARAPL1	0.858871	0
LINC01697	CAV2	0.858863	0
AL049597.2	MMD	0.85883	0
LINC01697	ANTXR2	0.858741	0
LINC02587	AIFM2	0.858705	0
MAGI2-AS3	FOXN3	0.858598	0
LINC01537	SHE	0.858578	0
AC093278.2	ZNF366	0.858526	0
AC007423.1	ALDH2	0.858337	0
TRHDE-AS1	GPAM	0.858211	0
PCAT19	CD34	0.858179	0
EMX2OS	ABCC9	0.858153	0
LINC02202	CDH5	0.858144	0
PCAT19	MEOX2	0.858114	0
LINC01537	EPAS1	0.857967	0
LINC01537	ST6GALNAC3	0.857953	0
TRHDE-AS1	SORBS1	0.857876	0
PCAT19	LDB2	0.857827	0
LINC01140	NMT2	0.85778	0
HOXB-AS1	MARC1	0.857594	0
LINC01140	KCNIP2	0.857556	0
AL049597.2	EBF1	0.857394	0
AC022007.1	STBD1	0.857271	0
AL139260.1	MMD	0.857261	0
LINC01537	CD34	0.856965	0
LINC01140	FZD4	0.856779	0
LINC01697	TK2	0.856708	0
AC022007.1	NPR1	0.856687	0
PCAT19	ESAM	0.856685	0
AP001528.2	TMEM132C	0.856631	0
LINC02587	ADRB2	0.856587	0
LINC02202	RHOQ	0.85649	0
LINC01140	MTURN	0.856433	0
LINC02587	TMEM37	0.85638	0
AL049597.2	ASPA	0.856365	0
AL049597.2	EHD2	0.856322	0
LINC01140	SORBS1	0.856244	0
LINC01140	CELF2	0.856212	0
AP001528.2	WASF3	0.856132	0
LINC01697	ANO6	0.855769	0
PCAT19	ERG	0.8556	0
AC036108.3	SYNM	0.855527	0
B4GALT1-AS1	TYRO3	0.855026	0
TRHDE-AS1	TNS1	0.855019	0
HOXA-AS2	HOXA2	0.854985	0
LINC01140	ZEB2	0.854913	0
LIPE-AS1	PPARG	0.854885	0
LINC01697	PCOLCE2	0.854736	0
AC022007.1	GBE1	0.854616	0
LINC01140	DDR2	0.854565	0
TRHDE-AS1	C2CD2	0.854309	0
AP001528.2	MGLL	0.854253	0
LINC01697	RETSAT	0.854236	0
AC087482.1	PNPLA2	0.854157	0
LINC02587	SH3D19	0.854038	0
LINC01697	MAOA	0.854001	0
B4GALT1-AS1	CAV2	0.85397	0
LINC01537	EBF3	0.853771	0
AC007423.1	PPP1R1A	0.85376	0
MAGI2-AS3	FOXO1	0.853722	0
AC022007.1	ANKRD53	0.853705	0
LIPE-AS1	PLIN1	0.85363	0
AP001528.2	ANTXR2	0.853569	0
AP001528.2	GRK3	0.85356	0
RBPMS-AS1	MLXIPL	0.853557	0
LINC01140	HCAR2	0.853552	0
LIPE-AS1	FABP4	0.853435	0
LINC02587	GHR	0.853395	0
AL139260.1	GRK3	0.853358	0
AL445426.1	FOXN3	0.853317	0
LINC02587	LAMA4	0.853046	0
LINC01140	CCDC69	0.853038	0
MAGI2-AS3	ABCA6	0.853008	0
LINC01140	PLXNA4	0.852886	0
AC022007.1	FERMT2	0.852816	0
LINC01697	MGLL	0.852662	0
AP001528.2	KLB	0.852637	0
LINC01697	NMT2	0.852615	0
LINC01140	RDH5	0.852278	0
AC087482.1	RETSAT	0.852226	0
LINC02202	ACADL	0.852216	0
LINC01697	ITIH5	0.852157	0
TRHDE-AS1	PKDCC	0.851886	0
PCAT19	LMO2	0.851867	0
AL049597.2	EHBP1	0.851769	0
MAGI2-AS3	KL	0.851729	0
LINC02202	PDZD2	0.851712	0
TRHDE-AS1	PCK1	0.851487	0
AL139260.1	ALDH2	0.851365	0
LINC01697	NPR1	0.85117	0
LINC02544	VCAN	0.85098	0
LINC02202	PALM	0.850913	0
EMX2OS	PCSK5	0.850732	0
LINC01140	ITGB1BP1	0.85067	0
LINC01140	GNG2	0.850658	0
MAGI2-AS3	FERMT2	0.850655	0
AC087482.1	ANGPT1	0.850613	0
TRHDE-AS1	AIFM2	0.850605	0
HOXB-AS1	NPR1	0.85042	0
AP005131.7	HIST1H4D	0.850414	0
LINC01537	CHRDL1	0.850363	0
AC087482.1	FADS3	0.850324	0
LINC01140	TLN2	0.850243	0
LINC01140	EHBP1	0.85022	0
LINC02202	TGFBR2	0.850175	0
AC254633.1	SLC19A3	0.85017	0
LINC01140	MMD	0.85012	0
AL139260.1	ACADL	0.850018	0
AC096921.2	ANXA1	0.849977	0
LINC01140	AIFM2	0.849913	0
AC022007.1	DMGDH	0.849611	0
AC087482.1	C2CD2	0.849579	0
TRHDE-AS1	GPR146	0.849491	0
LINC02202	MARC1	0.849286	0
LIPE-AS1	GPD1	0.849277	0
LIPE-AS1	CD300LG	0.849273	0
LINC01697	AKAP12	0.84927	0
AC037198.1	PARD6B	0.84918	0
AC022007.1	STX11	0.84916	0
AC007423.1	ACVR1C	0.849149	0
HOXB-AS1	PNPLA2	0.848952	0
AC022007.1	MMD	0.84895	0
AP001528.2	RNF150	0.848793	0
MAGI2-AS3	QKI	0.84869	0
LINC01140	CHRDL1	0.848688	0
AC096921.2	KL	0.848677	0
B4GALT1-AS1	DDR2	0.848671	0
HOXB-AS1	PPARG	0.84867	0
LINC01697	GNG2	0.848517	0
LINC02202	LPL	0.848465	0
AC087482.1	CCDC69	0.848425	0
LINC01697	ABCD2	0.848392	0
LINC01697	CELF2	0.84839	0
AL133467.1	GSN	0.848384	0
PCAT19	CDH5	0.848269	0
AC087482.1	CHRDL1	0.848177	0
AL139260.1	ACSL1	0.848134	0
LINC02202	ABCC9	0.847454	0
LINC02202	PHLDB1	0.847206	0
LINC02587	KLB	0.847108	0
AC093278.2	GIMAP7	0.847104	0
AP001528.2	NPR1	0.846867	0
AL049597.2	GNAI1	0.84681	0
PCAT19	SHE	0.846802	0
LINC02587	DDR2	0.84668	0
TRHDE-AS1	HCAR2	0.846622	0
AL049597.2	FERMT2	0.846613	0
AL139260.1	SLC16A7	0.846581	0
HOXB-AS1	CCDC69	0.846514	0
LINC02587	PNPLA2	0.846381	0
LINC01140	BHMT2	0.846331	0
LINC01140	MYZAP	0.846198	0
LIPE-AS1	ST6GALNAC6	0.846177	0
LINC01697	EPAS1	0.846137	0
LIPE-AS1	TMEM132C	0.846097	0
B4GALT1-AS1	PPP2R1B	0.846087	0
AL139260.1	NAT8L	0.846056	0
LINC02587	VIM	0.846032	0
LINC01140	TYRO3	0.845993	0
MAGI2-AS3	CAV1	0.845986	0
TRHDE-AS1	PPP2R1B	0.845907	0
LINC02202	HSD17B13	0.845754	0
AC007423.1	ACADL	0.845725	0
FGF14-AS2	TK2	0.845681	0
AC022007.1	SLC35G2	0.845611	0
AC096921.2	IL33	0.845346	0
LINC01697	PDZD2	0.845138	0
LINC02202	TLCD2	0.845074	0
LINC01485	GPD1	0.844964	0
B4GALT1-AS1	CD36	0.844913	0
WDFY3-AS2	PLSCR4	0.844892	0
MAGI2-AS3	EPB41L2	0.844812	0
LINC01140	EPB41L2	0.844747	0
EMX2OS	PID1	0.844517	0
AC110995.1	CD209	0.844478	0
TRHDE-AS1	MGLL	0.844374	0
LINC02587	GRK3	0.844087	0
MAGI2-AS3	SHE	0.844033	0
EMX2OS	EBF2	0.843923	0
AL139260.1	PDE1B	0.843816	0
AL049597.2	AKAP12	0.843783	0
MAGI2-AS3	FAM13A	0.843758	0
PCAT19	GIMAP6	0.843698	0
LINC01140	LAMA4	0.843652	0
LINC01140	C2CD2	0.843648	0
MIR99AHG	TTC28	0.843599	0
LINC01140	TMEM37	0.843508	0
SENCR	VSIR	0.843449	0
LINC02587	BHMT2	0.843435	0
LINC01697	EHD2	0.843434	0
TRHDE-AS1	DOCK11	0.843424	0
LINC01140	ITIH5	0.843418	0
AP001528.2	PPP1R1A	0.843292	0
PCAT19	CLEC14A	0.843288	0
FGF14-AS2	NPR1	0.843192	0
LINC02587	AKAP12	0.843165	0
AC022007.1	PCK1	0.843143	0
LINC02587	PPP1R1A	0.843024	0
LINC02587	RHOQ	0.842963	0
MAGI2-AS3	ANO6	0.84294	0
LINC01485	NPR1	0.842903	0
PCAT19	EMCN	0.842815	0
FGF14-AS2	MYZAP	0.842691	0
LINC01140	LIPE	0.8426	0
LINC02202	ANGPTL2	0.842501	0
AL049597.2	AIFM2	0.8425	0
AC093278.2	EMCN	0.842482	0
AC099850.3	KPNA2	0.842403	0
AL139260.1	AIFM2	0.842379	0
LINC02202	PKDCC	0.842355	0
B4GALT1-AS1	C2CD2	0.842341	0
TRHDE-AS1	RETSAT	0.842328	0
MIR100HG	CLDN11	0.842172	0
TRHDE-AS1	C19orf12	0.842008	0
LINC01537	VIM	0.842007	0
AC022007.1	MLXIPL	0.84196	0
AL049597.2	PTPRM	0.841865	0
AL139260.1	NPR1	0.841845	0
AC096921.2	ERG	0.841763	0
AC022007.1	NAT8L	0.841629	0
LINC01140	EHD2	0.841606	0
EMX2OS	ANK2	0.841543	0
FGF14-AS2	NRN1	0.841461	0
LIPE-AS1	AIFM2	0.84125	0
LINC01697	TMEM132C	0.841151	0
TRHDE-AS1	CD300LG	0.841116	0
LINC01140	MGLL	0.841056	0
LINC01140	EBF2	0.841046	0
LINC02587	AFAP1L1	0.840978	0
MAGI2-AS3	ANKRD29	0.840957	0
EMX2OS	MAP7D3	0.840877	0
AL139260.1	ACAA2	0.840873	0
LINC01140	ABCC9	0.840844	0
AL139260.1	CAT	0.840706	0
TRHDE-AS1	AFAP1L1	0.840626	0
LINC01697	PTPRM	0.840597	0
LINC02587	FFAR4	0.840593	0
MIR22HG	EMP1	0.840527	0
AC087482.1	CPM	0.840406	0
EMX2OS	ASPA	0.84036	0
LIPE-AS1	PPP1R1A	0.840189	0
LIPE-AS1	TYRO3	0.840137	0
LINC01697	CPM	0.840105	0
LINC01140	GNAI1	0.84009	0
MAGI2-AS3	RUNX1T1	0.839927	0
MAGI2-AS3	ADAMTS5	0.839851	0
MIR497HG	CBX7	0.839816	0
AC096921.2	KCTD12	0.839795	0
LINC02587	RETSAT	0.839657	0
LINC01697	TBX15	0.839628	0
MAGI2-AS3	LHFPL6	0.839609	0
LINC01140	AKR1C3	0.83956	0
MAGI2-AS3	CYP2U1	0.839478	0
LINC01697	LAMA4	0.839454	0
EMX2OS	ZEB2	0.83942	0
LINC01140	CNRIP1	0.839353	0
AC022007.1	CD300LG	0.839149	0
HOXB-AS1	FZD4	0.839128	0
AL445426.1	TLCD2	0.839091	0
LIPE-AS1	NPR1	0.83897	0
PCAT19	ACVRL1	0.838885	0
LINC01697	PPP2R1B	0.838843	0
LINC02202	WASF3	0.83866	0
AC087482.1	ITIH5	0.838465	0
LINC01140	CIDEC	0.838433	0
LINC02587	F8	0.838423	0
LINC01537	ASPA	0.838267	0
LINC01140	ANTXR2	0.838257	0
AC087482.1	FFAR4	0.838025	0
AL049597.2	CELF2	0.83802	0
FGF14-AS2	GABARAPL1	0.837959	0
LINC01140	NPR1	0.837832	0
AC092164.1	ITPRIPL1	0.837796	0
LINC01140	KLB	0.837703	0
AC007423.1	SIK2	0.837614	0
LINC02202	NMUR1	0.837561	0
MAGI2-AS3	MSRB3	0.837552	0
LINC01697	EPB41L2	0.837323	0
TRHDE-AS1	CAV1	0.837115	0
EMX2OS	CD34	0.836965	0
EMX2OS	ABCA6	0.836843	0
LINC01140	GYG2	0.836803	0
MAGI2-AS3	LIFR	0.836795	0
LINC01697	KLB	0.83676	0
AL049597.2	EPB41L2	0.836702	0
LINC02202	KLB	0.8367	0
FGF14-AS2	MRAS	0.836665	0
EMX2OS	AKAP12	0.836587	0
LINC02202	HABP4	0.836551	0
AL049597.2	ITSN1	0.836438	0
EMX2OS	SH3D19	0.836295	0
B4GALT1-AS1	NPR1	0.836268	0
MAGI2-AS3	ASPA	0.836236	0
LINC01697	GPAM	0.836189	0
LINC01140	ITSN1	0.835903	0
AC022007.1	PKDCC	0.835648	0
TRHDE-AS1	CAMK1	0.835506	0
AL049597.2	C19orf12	0.83535	0
MAGI2-AS3	ST6GALNAC3	0.835346	0
MAGI2-AS3	CORO2B	0.835314	0
MAGI2-AS3	SLC35G2	0.835187	0
LINC01697	NKAPL	0.835134	0
LINC02202	PPP2R1B	0.835029	0
MIR22HG	DCUN1D3	0.834966	0
LINC02202	C1QTNF1	0.834923	0
AC022007.1	MTURN	0.834876	0
AL133467.1	VIM	0.834875	0
PCAT19	VSIR	0.834872	0
SENCR	GNG11	0.834861	0
TRHDE-AS1	CEBPA	0.834736	0
AC093110.1	SH3D19	0.834728	0
MAGI2-AS3	CEP68	0.834703	0
TRHDE-AS1	C14orf180	0.834574	0
RBPMS-AS1	SLC19A3	0.834485	0
LIPE-AS1	MARC1	0.834095	0
TRHDE-AS1	DMRT2	0.834084	0
FGF14-AS2	HABP4	0.834029	0
MAGI2-AS3	ANXA1	0.834023	0
LINC02544	COL5A2	0.83399	0
LINC01140	GPD1	0.833955	0
AC022007.1	AIFM2	0.833822	0
AC022007.1	SLC16A7	0.833672	0
AP001528.2	NAT8L	0.833628	0
AC093278.2	TAL1	0.833616	0
AL139260.1	HADH	0.833612	0
HID1-AS1	ERG	0.833401	0
AC254633.1	ACVR1C	0.83338	0
PCAT19	TSPAN7	0.833364	0
HOXB-AS1	MMD	0.83334	0
LIPE-AS1	HSD17B13	0.833331	0
AC093110.1	DDR2	0.833279	0
MIR22HG	ANXA1	0.833233	0
AC093278.2	SHE	0.833167	0
AC022007.1	ANTXR2	0.83314	0
AL049597.2	AOC2	0.833044	0
AC022007.1	MAPK10	0.833006	0
MAGI2-AS3	EBF3	0.832935	0
AC007423.1	NPR1	0.832853	0
EMX2OS	EBF1	0.832787	0
LINC01140	STX11	0.832785	0
LINC01140	NMB	0.832737	0
MIR99AHG	CEP68	0.832669	0
AL139260.1	EBF1	0.832614	0
AC093278.2	PTPRB	0.832585	0
EMX2OS	DOCK11	0.832427	0
MAGI2-AS3	TGFBR3	0.832376	0
MAGI2-AS3	ADRB2	0.832215	0
MAGI2-AS3	PKD2	0.832078	0
MAGI2-AS3	ARHGAP20	0.832051	0
AL109741.1	EPAS1	0.831995	0
AC087482.1	ALDH2	0.831951	0
FGF14-AS2	CAT	0.831934	0
LIPE-AS1	NMB	0.831899	0
LINC01140	SPTBN1	0.831804	0
LINC01697	UGP2	0.831804	0
AC093278.2	TGFBR2	0.831788	0
AC087482.1	DDR2	0.831771	0
LINC02587	ABLIM3	0.831676	0
MAGI2-AS3	METTL7A	0.831659	0
AL049597.2	MGLL	0.831654	0
PARAL1	ECHDC3	0.831548	0
AP001528.2	LEP	0.831547	0
PCAT19	NRN1	0.831434	0
LINC01140	AOC2	0.831372	0
AC093110.1	SORBS1	0.831315	0
AC087482.1	ASPA	0.831169	0
HOXB-AS1	NAT8L	0.831161	0
TFAP2A-AS1	HIST1H4E	0.831155	0
AC022007.1	ACSL1	0.831136	0
WDFY3-AS2	RBMS3	0.831131	0
AC022007.1	GPAM	0.831037	0
MIR100HG	FAM126A	0.830974	0
MIR99AHG	NR3C2	0.830965	0
EMX2OS	VIM	0.83096	0
LIPE-AS1	KCNIP2	0.830899	0
AL139260.1	ANO6	0.830694	0
HOXB-AS1	TK2	0.830693	0
LINC01140	EPAS1	0.830636	0
LINC02202	LEP	0.830528	0
MAGI2-AS3	EZH1	0.830525	0
LINC02202	ADRB2	0.830511	0
LINC01537	CD36	0.83048	0
AL049597.2	TNS1	0.830241	0
TRHDE-AS1	CCDC69	0.829958	0
LINC02202	EHBP1	0.829924	0
AL139260.1	PDP2	0.82991	0
AL049597.2	ACO1	0.829697	0
LINC01140	CAV2	0.829693	0
EMX2OS	ANTXR2	0.829657	0
TRHDE-AS1	AKAP12	0.82964	0
AL133467.1	EHD2	0.82959	0
AP001528.2	SLC19A3	0.829481	0
LINC02587	ITSN1	0.829299	0
SOX9-AS1	FZD7	0.829267	0
LINC01140	TNS1	0.829239	0
LINC02587	SPTBN1	0.829221	0
TRHDE-AS1	ECHDC3	0.829202	0
MIR99AHG	CDC14B	0.829178	0
LINC01537	FZD4	0.829127	0
LINC01140	ACADL	0.82911	0
LINC01537	EHD2	0.82911	0
LINC01537	PLSCR4	0.828803	0
MAGI2-AS3	STARD9	0.828764	0
AC093278.2	GNG11	0.828734	0
AC087482.1	HCAR2	0.828711	0
FGF14-AS2	GNG11	0.828613	0
LINC02587	GPAM	0.828599	0
AL049597.2	SH3D19	0.828542	0
LINC01537	CELF2	0.828541	0
AL139260.1	STX11	0.828539	0
LINC02587	ZEB2	0.828484	0
EMX2OS	CELF2	0.828467	0
AC022007.1	GPR146	0.828462	0
EMX2OS	CHRDL1	0.828439	0
LINC02202	PRKAR2B	0.828413	0
B4GALT1-AS1	MGLL	0.828394	0
LINC01140	SH3D19	0.828143	0
LINC01140	PPARG	0.828096	0
AC022007.1	RETSAT	0.828071	0
MAGI2-AS3	ABCA8	0.828057	0
LIPE-AS1	SLC19A3	0.82796	0
B4GALT1-AS1	VIM	0.827958	0
B4GALT1-AS1	NRN1	0.827832	0
MAGI2-AS3	WASF3	0.827794	0
AC087482.1	LAMA4	0.827477	0
LINC01537	PTPRM	0.827406	0
AC087482.1	MAPK10	0.827366	0
TRHDE-AS1	CELF2	0.827303	0
LINC01697	SLC19A3	0.827291	0
LINC02202	ANO6	0.827231	0
PCAT19	USHBP1	0.827153	0
HOXB-AS1	TMEM132C	0.826907	0
AC022007.1	HCAR2	0.82689	0
LINC01537	GNAI1	0.826715	0
AL139260.1	CEBPA	0.826693	0
FGF14-AS2	RBP7	0.826674	0
LINC02202	FFAR4	0.826578	0
LINC01697	TLCD2	0.826542	0
LINC02587	SVEP1	0.826394	0
AC093110.1	RNF150	0.8263	0
MAGI2-AS3	PTPRM	0.826265	0
LINC02202	MAOA	0.826242	0
LINC01697	GBE1	0.826237	0
TRHDE-AS1	TMEM170B	0.826223	0
LINC01140	C19orf12	0.826187	0
B4GALT1-AS1	TNS1	0.82616	0
LINC02202	CD34	0.826139	0
LINC01485	CAMK1	0.826137	0
RBPMS-AS1	KLF15	0.826119	0
MAGI2-AS3	ERG	0.82598	0
LINC01485	AGPAT2	0.825888	0
B4GALT1-AS1	PRKAR2B	0.825775	0
AC096921.2	TAL1	0.825741	0
PCAT19	GIMAP1	0.825726	0
AC093110.1	CELF2	0.825698	0
MAGI2-AS3	PDE2A	0.825691	0
AC096921.2	RGL1	0.825625	0
FGF14-AS2	NMT2	0.825577	0
LIPE-AS1	CAT	0.825512	0
LINC01140	PTPRM	0.82533	0
AL049597.2	UGP2	0.825306	0
LINC02587	SLC16A7	0.825296	0
MIR497HG	PPP1R14A	0.82528	0
TRHDE-AS1	GLYAT	0.82517	0
AC087482.1	TLCD2	0.825156	0
MAGI2-AS3	UTRN	0.825084	0
HOXB-AS1	SIK2	0.824985	0
LINC02544	COL1A2	0.824953	0
AL356218.1	MGLL	0.82476	0
LIPE-AS1	AGPAT2	0.824645	0
AC022007.1	CAMK1	0.824584	0
LINC01140	ANGPT1	0.824553	0
AL356311.1	PARD6B	0.824507	0
LINC01485	CIDEC	0.824506	0
LINC01697	HCAR2	0.824494	0
TRHDE-AS1	ABCA8	0.824472	0
AC022007.1	PDE1B	0.824437	0
AC022007.1	KLB	0.824415	0
AL049597.2	CNRIP1	0.824414	0
MIR99AHG	PLAGL1	0.824364	0
LINC01537	ABCA8	0.824348	0
MAGI2-AS3	SYNE1	0.824168	0
AP001528.2	DAAM2	0.824153	0
TRHDE-AS1	CAV2	0.824126	0
LINC01140	ADIPOQ	0.824095	0
LINC01140	MARC1	0.82402	0
AC254633.1	GNAI1	0.823897	0
LINC02202	S1PR1	0.823878	0
LINC02587	MAPK10	0.823853	0
HOXB-AS1	EBF1	0.823742	0
LINC01140	CORO2B	0.82371	0
TRHDE-AS1	PLXNA4	0.823572	0
FGF14-AS2	CAV2	0.823391	0
AL445426.1	S1PR1	0.823356	0
AL049597.2	LAMA4	0.823315	0
LINC01537	NOVA2	0.823182	0
AC012368.1	KIT	0.823143	0
AC087482.1	PPP2R1B	0.82307	0
AC087482.1	ANO6	0.823069	0
TRHDE-AS1	MAPK10	0.822936	0
LINC01537	MYZAP	0.822868	0
AP001528.2	NMUR1	0.822842	0
AC093110.1	FOXN3	0.822771	0
LINC01537	ENPP2	0.822603	0
LINC01140	PCSK5	0.822541	0
TRHDE-AS1	ITGB1BP1	0.822472	0
AC093278.2	PDE2A	0.822457	0
HOXB-AS1	EHD2	0.822434	0
EMX2OS	FAM180B	0.822428	0
FGF14-AS2	AKR1C3	0.822213	0
MAGI2-AS3	DIXDC1	0.822189	0
TRHDE-AS1	MRAS	0.822188	0
MAGI2-AS3	MAP7D3	0.822087	0
B4GALT1-AS1	UGP2	0.821829	0
AC093110.1	ASPA	0.821775	0
AL049597.2	VIM	0.821723	0
MAGI2-AS3	ALDH1A1	0.82172	0
MIR99AHG	RBMS3	0.821715	0
TRHDE-AS1	DTX1	0.821636	0
AL049597.2	TGFBR2	0.821567	0
AC022007.1	CLMP	0.821564	0
PCAT19	LHFPL6	0.821497	0
AC002546.1	CPM	0.82125	0
HOXB-AS1	MGLL	0.82124	0
LINC01140	GPAM	0.821223	0
HOXB-AS1	MYZAP	0.821192	0
MAGI2-AS3	PEAR1	0.821178	0
MAGI2-AS3	GNAI1	0.820942	0
PARAL1	PC	0.820916	0
HOXB-AS1	ADIPOQ	0.820916	0
AL049597.2	RETSAT	0.820884	0
B4GALT1-AS1	PLXNA4	0.820854	0
LIPE-AS1	GPR146	0.82084	0
AC015712.4	MAML2	0.820832	0
AP001528.2	UGP2	0.820825	0
AP001528.2	SVEP1	0.820816	0
LINC02202	RNF150	0.820633	0
LINC01537	CAT	0.820625	0
MIR100HG	TSHZ2	0.820609	0
LIPE-AS1	C14orf180	0.820597	0
LINC01140	FOXN3	0.820582	0
AL139260.1	DMGDH	0.820519	0
LINC01140	PDZD2	0.82048	0
AL133467.1	C2CD2	0.820434	0
LINC01140	VIM	0.820381	0
AC022007.1	C14orf180	0.820334	0
LINC01140	RHOQ	0.820266	0
LINC02202	NMB	0.820238	0
LINC02202	CPM	0.820232	0
LINC02202	STXBP1	0.820053	0
AC022007.1	PTGER3	0.820032	0
LINC01537	S1PR1	0.819618	0
LINC02202	CEBPA	0.819617	0
AC022007.1	MGLL	0.819535	0
LINC02587	FOXN3	0.819522	0
WDFY3-AS2	NR3C1	0.819452	0
EMX2OS	GDF10	0.819447	0
AC087482.1	GNG2	0.819401	0
LINC01697	PNPLA2	0.819312	0
LINC02587	WASF3	0.819238	0
AC254633.1	SIK2	0.819237	0
LINC01697	RNF150	0.819153	0
AL049597.2	PDZD2	0.819133	0
LINC01140	KANK1	0.819108	0
LINC01697	SYN2	0.819107	0
LINC01485	NAT8L	0.819016	0
LINC01537	PTPRB	0.818942	0
AL356218.1	KLB	0.81882	0
FGF14-AS2	SLC35G2	0.818763	0
MAGI2-AS3	TAL1	0.818538	0
PCAT19	S1PR1	0.818486	0
AC022007.1	GRK3	0.818432	0
HOXB-AS1	PCOLCE2	0.818423	0
LINC02587	ADH1B	0.81841	0
MIR497HG	LIMS2	0.818396	0
HID1-AS1	CD300LG	0.818232	0
AC093278.2	GIMAP1	0.818094	0
LINC02202	AFAP1L1	0.817975	0
A2M-AS1	EBF1	0.817915	0
AC144450.1	HIST1H4D	0.817777	0
LINC01697	GRK3	0.817737	0
AC254633.1	ANTXR2	0.817733	0
AL049597.2	NPR1	0.817719	0
LINC01537	SRPX	0.817663	0
LINC02202	GIMAP6	0.817474	0
TRHDE-AS1	TLN2	0.817455	0
AP001528.2	FAM13A	0.817222	0
LINC01697	G0S2	0.817193	0
TRHDE-AS1	ITSN1	0.817132	0
AC022007.1	SORBS1	0.81701	0
HOXB-AS1	ACADL	0.816932	0
LINC01485	PNPLA2	0.816871	0
LINC01537	PCOLCE2	0.816867	0
LIPE-AS1	MLXIPL	0.81684	0
LINC02202	CAMK1	0.816765	0
AL049597.2	PCSK5	0.816764	0
AP001528.2	DCUN1D3	0.816739	0
TRHDE-AS1	EHD2	0.816721	0
LINC02544	PLPP4	0.816715	0
AC096921.2	PTPRB	0.816678	0
AC022007.1	ACAA2	0.816644	0
AL049597.2	ZEB2	0.816642	0
EMX2OS	DDR2	0.816626	0
MAGI2-AS3	EPAS1	0.816612	0
AC087482.1	TMEM132C	0.816547	0
PCAT19	FLI1	0.816509	0
A2M-AS1	CDC14B	0.816504	0
PCAT19	NOVA2	0.816208	0
LINC02587	NMB	0.816174	0
LINC02202	EEPD1	0.81613	0
LINC01485	C14orf180	0.816126	0
MAGI2-AS3	SIK2	0.816097	0
LINC01485	RDH5	0.816024	0
LIPE-AS1	RETSAT	0.815988	0
MAGI2-AS3	ANTXR2	0.815927	0
AC254633.1	CIDEC	0.815848	0
HOXB-AS1	CEBPA	0.815828	0
AC022007.1	TNS1	0.815664	0
AC096921.2	ENPP2	0.815629	0
AL049597.2	TYRO3	0.815524	0
AL139260.1	FERMT2	0.815506	0
EMX2OS	TGFBR2	0.815498	0
RBPMS-AS1	ACVR1C	0.815425	0
AL133467.1	CHRDL1	0.81541	0
HOXB-AS1	SLC35G2	0.815377	0
LINC01697	PKDCC	0.815298	0
AL139260.1	CD300LG	0.815214	0
AL049597.2	ANGPTL2	0.81505	0
MAGI2-AS3	SRPX	0.815019	0
FGF14-AS2	EBF1	0.815002	0
HOXB-AS1	CAV1	0.814976	0
LINC02202	ATOH8	0.814965	0
LINC02587	ACSL1	0.814869	0
AC022007.1	BTNL9	0.814821	0
TRHDE-AS1	PALMD	0.81464	0
AL139260.1	GPR146	0.814496	0
FGF14-AS2	EBF3	0.814463	0
LINC02202	SVEP1	0.814462	0
AC022007.1	EBF3	0.814447	0
FGF14-AS2	ADRB2	0.814434	0
LINC01537	ANXA1	0.814375	0
LINC01697	FAM13A	0.814322	0
MAGI2-AS3	CHRDL1	0.814314	0
EMX2OS	CAV1	0.814312	0
LINC01140	ANGPTL2	0.814067	0
LINC02202	ERG	0.814059	0
AL356218.1	C2CD2	0.814053	0
TRHDE-AS1	SH3D19	0.81395	0
HOXB-AS1	TNS1	0.813897	0
PCAT19	GIMAP7	0.813866	0
LINC02202	PDE3B	0.81386	0
AC108134.3	FLI1	0.813784	0
LINC01140	LRP1	0.813778	0
AC022007.1	CNTFR	0.81362	0
FGF14-AS2	PPARG	0.813525	0
AC087482.1	VIM	0.813443	0
AL133467.1	RDH5	0.813438	0
ACTA2-AS1	TP63	0.813397	0
AC022007.1	ECHDC3	0.813351	0
LINC02544	COL1A1	0.813337	0
FGF14-AS2	TNS1	0.813327	0
PVT1	ZNF587B	0.813276	0
LINC01140	PDE3B	0.813199	0
TFAP2A-AS1	HIST4H4	0.813182	0
AC022007.1	CAV1	0.81311	0
LINC01485	AOC3	0.812825	0
TRHDE-AS1	LAMA4	0.812814	0
MAGI2-AS3	TLR4	0.812775	0
LINC02587	ST6GALNAC6	0.812766	0
HOXB-AS1	PPP2R1B	0.812685	0
LINC01697	ACAA2	0.812659	0
AL158212.3	ASB1	0.812647	0
AL049597.2	ACADL	0.812613	0
MAGI2-AS3	C20orf194	0.812589	0
LINC01537	PREX2	0.812547	0
MAGI2-AS3	SYN2	0.812519	0
AL133467.1	CAV1	0.812442	0
LINC02202	SNX21	0.812441	0
MIR99AHG	RUNX1T1	0.812312	0
LINC01485	ACO1	0.812269	0
LIPE-AS1	SIK2	0.812257	0
LINC01140	ANO6	0.812191	0
FGF14-AS2	MEOX2	0.812094	0
HOTAIRM1	HOXA4	0.812078	0
LINC01537	CCDC50	0.812043	0
AC022007.1	FAM13A	0.812026	0
AC093278.2	KCTD12	0.81199	0
AC007423.1	CD300LG	0.811902	0
LINC01697	SLC16A7	0.811854	0
ACTA2-AS1	GRAMD2B	0.811854	0
LINC02202	DCUN1D3	0.811653	0
MAGI2-AS3	TMEM220	0.811491	0
LIPE-AS1	CCDC69	0.811461	0
TRHDE-AS1	TMEM37	0.811449	0
AP001528.2	ZCCHC24	0.811267	0
TRHDE-AS1	IGF1	0.811216	0
LINC02587	TGFBR2	0.811198	0
PCAT19	ADRB2	0.811033	0
AC022007.1	C2CD2	0.811004	0
LINC01140	ABCD2	0.810972	0
AC096921.2	FLI1	0.810953	0
LINC01140	SYN2	0.810947	0
AC096921.2	S1PR1	0.810934	0
PCAT19	MFNG	0.810861	0
LINC02587	EHBP1	0.810599	0
TRHDE-AS1	PTGER3	0.810593	0
MIR22HG	KLF4	0.810571	0
HOXB-AS1	ST6GALNAC6	0.81041	0
AP001528.2	ABLIM3	0.810358	0
AC108134.3	PEAR1	0.810163	0
LINC01537	EMCN	0.810142	0
AL139260.1	C19orf12	0.810066	0
LINC01697	NAT8L	0.810059	0
LINC02587	GABARAPL1	0.810043	0
PCAT19	SCARF1	0.810038	0
MAGI2-AS3	JAM2	0.810038	0
MIR22HG	PALMD	0.810034	0
TRHDE-AS1	PCOLCE2	0.809922	0
FGF14-AS2	EPAS1	0.809919	0
LIPE-AS1	EHD2	0.809886	0
AC087482.1	EBF3	0.809847	0
MIR99AHG	SPRY2	0.809784	0
LINC02202	BMPER	0.809675	0
LINC01537	EPB41L2	0.80954	0
FGF14-AS2	PPP1R1A	0.809412	0
LINC01140	CD300LG	0.8094	0
AL049597.2	SIK2	0.809307	0
LINC02587	STXBP1	0.809261	0
EMX2OS	FERMT2	0.809175	0
AP001528.2	GPR146	0.809152	0
AL049597.2	PPARG	0.809077	0
LINC01485	CEBPA	0.809055	0
LINC02587	GBE1	0.808897	0
TRHDE-AS1	PREX2	0.808852	0
LINC02202	PREX2	0.80883	0
AC096921.2	FAM107A	0.808813	0
LINC01697	ZEB2	0.808786	0
AC015712.4	SFRP1	0.808715	0
MAGI2-AS3	EDNRB	0.808704	0
AC022007.1	PDP2	0.808692	0
CARMN	GPR75	0.80843	0
PCAT19	CNRIP1	0.808405	0
LINC01094	OLR1	0.808345	0
LINC01537	PPARG	0.808344	0
LIPE-AS1	ACADL	0.808256	0
AL356218.1	PDE1B	0.808253	0
AC022007.1	ST6GALNAC6	0.808216	0
AL139260.1	PFKFB3	0.808175	0
LINC01537	METTL7A	0.80812	0
AC093110.1	ZEB2	0.808097	0
AL139260.1	PKDCC	0.807951	0
AL139260.1	FAM13A	0.807818	0
LINC01485	TYRO3	0.807713	0
LINC01697	LEP	0.80771	0
PCAT19	LHX6	0.807708	0
LINC01537	ZCCHC24	0.807663	0
A2M-AS1	CCDC50	0.807627	0
MAGI2-AS3	MEOX2	0.807619	0
AC096921.2	DPYSL2	0.807589	0
LINC02202	PID1	0.807587	0
MAGI2-AS3	CRYBG3	0.807564	0
HOXB-AS1	PDE3B	0.807347	0
LINC02587	ATP8B4	0.807337	0
AC096921.2	SLIT3	0.807323	0
AC092164.1	GRAMD2B	0.807249	0
MAGI2-AS3	FAM49A	0.807229	0
B4GALT1-AS1	ACADL	0.807212	0
FGF14-AS2	CDKN1C	0.807211	0
PCAT19	TAL1	0.807208	0
HOXB-AS1	EBF3	0.807165	0
TRHDE-AS1	ST6GALNAC6	0.807156	0
LINC02202	ACSS2	0.807136	0
AC022007.1	CEBPA	0.807102	0
TRHDE-AS1	EPAS1	0.80688	0
AP001528.2	PDP2	0.806738	0
MAGI2-AS3	ZEB2	0.806703	0
LINC01697	MAPK10	0.80664	0
LINC01140	HSD17B13	0.806609	0
MAGI2-AS3	PLAGL1	0.806599	0
AC093110.1	C20orf194	0.806591	0
AL356311.1	HIST1H2BF	0.806581	0
EMX2OS	PALMD	0.806478	0
LINC01140	WASF3	0.806436	0
MAGI2-AS3	CCDC82	0.806358	0
MAGI2-AS3	AKAP12	0.806304	0
HOXB-AS1	GNAI1	0.806289	0
LINC01697	PFKFB3	0.80622	0
WDFY3-AS2	CEP68	0.80622	0
TRHDE-AS1	FFAR4	0.806218	0
EMX2OS	EPB41L2	0.806124	0
LINC01140	BTNL9	0.80612	0
LINC01140	ZCCHC24	0.806102	0
EMX2OS	GSN	0.806101	0
MAGI2-AS3	PALMD	0.806093	0
LINC01537	RHOQ	0.806087	0
LIPE-AS1	LPL	0.806085	0
AC092718.4	CENPN	0.806049	0
MIR99AHG	TMEM220	0.806044	0
AP001528.2	ACVR1C	0.806037	0
AC092164.1	MAML2	0.806014	0
TRHDE-AS1	FOXN3	0.805987	0
LINC01140	TGFBR2	0.805973	0
EMX2OS	C2CD2	0.805799	0
MIR99AHG	NR3C1	0.805727	0
MIR99AHG	C20orf194	0.805705	0
EMX2OS	CAT	0.805683	0
AL049597.2	WASF3	0.805612	0
LINC02202	RASA3	0.805582	0
EMX2OS	ITSN1	0.805531	0
PCAT19	VIM	0.805523	0
AL133467.1	NPR1	0.805403	0
LINC01537	CCDC69	0.805393	0
AL049597.2	DCUN1D3	0.80533	0
LINC01140	ALDH2	0.805191	0
LINC02202	DTX1	0.805159	0
LINC01140	RETSAT	0.80515	0
HOXB-AS1	HSD17B13	0.805076	0
AL133467.1	PALMD	0.804965	0
AL049597.2	ANTXR2	0.804928	0
AL133467.1	TYRO3	0.804828	0
EMX2OS	NMT2	0.804827	0
MIR497HG	SCN4B	0.804813	0
AC096921.2	LEPR	0.804797	0
LINC01537	CDKN1C	0.80466	0
MAGI2-AS3	SSPN	0.804637	0
AC022007.1	MRAS	0.804487	0
MAGI2-AS3	TMEM246	0.804464	0
LIPE-AS1	FZD4	0.804424	0
AC120498.4	SLC1A2	0.804338	0
HOXB-AS1	CLMP	0.804243	0
LINC01485	TMEM132C	0.804212	0
AC096921.2	CXCL12	0.804166	0
MAGI2-AS3	BTNL9	0.804094	0
PCAT19	INMT	0.80403	0
PCAT19	JAM2	0.803969	0
AL445426.1	CPM	0.803967	0
LINC01697	VIM	0.803948	0
MIR99AHG	RBMS2	0.803877	0
AC087482.1	PTPRM	0.803837	0
HOXB-AS1	FERMT2	0.803627	0
LINC01697	EHBP1	0.803615	0
EMX2OS	GNG2	0.803575	0
MAGI2-AS3	ARHGAP24	0.803241	0
LINC01140	LPL	0.803174	0
FGF14-AS2	CHRDL1	0.803151	0
LINC01485	ST6GALNAC6	0.803147	0
AC254633.1	ECHDC3	0.803145	0
AC022007.1	CCDC69	0.803104	0
AC096921.2	TLR4	0.803091	0
HOXB-AS1	GPAM	0.802995	0
AC022007.1	CAV2	0.802994	0
AC022007.1	DTX1	0.80292	0
LINC01537	AOC3	0.802893	0
LINC01140	GRK3	0.802726	0
LINC01140	TMEM132C	0.802658	0
AC022007.1	EHD2	0.802657	0
AL139260.1	EHD2	0.802516	0
AL445426.1	TMEM132C	0.80251	0
LINC01697	GABARAPL1	0.802505	0
AC093110.1	TNS1	0.802393	0
LINC01537	GABARAPL1	0.802327	0
AC087482.1	CELF2	0.802302	0
AC254633.1	ADIPOQ	0.80228	0
FGF14-AS2	PCOLCE2	0.802204	0
EMX2OS	ZCCHC24	0.80218	0
LINC01697	ZCCHC24	0.802171	0
LINC01140	ACAA2	0.801994	0
RBPMS-AS1	PFKFB3	0.801893	0
EMX2OS	CCDC69	0.801887	0
LIPE-AS1	ELMOD3	0.801813	0
LINC01697	ACSL1	0.801761	0
LINC02587	PDE1B	0.801747	0
AC097713.1	SAMD5	0.801392	0
MAGI2-AS3	CLMP	0.80139	0
LINC01140	FADS3	0.801366	0
MAGI2-AS3	RNF150	0.801316	0
AL139260.1	MRAS	0.801307	0
TRHDE-AS1	ABCA1	0.801287	0
AC022007.1	GLYAT	0.801272	0
LINC02202	SLC19A3	0.80124	0
AC007423.1	PCK1	0.801091	0
MAGI2-AS3	NKAPL	0.801038	0
EMX2OS	PTPRM	0.800988	0
LINC02202	SHE	0.800974	0
LINC01537	FERMT2	0.800971	0
LINC02587	QKI	0.800894	0
AC022007.1	NMB	0.800822	0
TRHDE-AS1	ANGPT1	0.800759	0
LINC02544	COL5A1	0.80071	0
WDFY3-AS2	ANKRD29	0.800578	0
LINC01140	UGP2	0.800392	0
TRHDE-AS1	PC	0.800351	0
AC093278.2	ST6GALNAC3	0.800296	0
EMX2OS	BHMT2	0.800245	0
LIPE-AS1	EBF1	0.800167	0
LINC01697	FFAR4	0.800101	0
A2M-AS1	PLSCR4	0.80004	0
AL139260.1	ANTXR2	0.800018	0
AP001528.2	ACSL1	0.799998	0
MIR100HG	TRPC1	0.799992	0
AC093110.1	C2CD2	0.799978	0
SENCR	CD34	0.799896	0
LINC02544	FAP	0.799796	0
AL139260.1	MGLL	0.79977	0
LINC01537	C2CD2	0.799686	0
AL133467.1	TNS1	0.799674	0
B4GALT1-AS1	NAT8L	0.799627	0
AL139260.1	ASPA	0.799613	0
MAGI2-AS3	CRIM1	0.799609	0
HOXB-AS1	PKDCC	0.799566	0
LINC01537	RBMS2	0.799498	0
AC022007.1	C19orf12	0.799445	0
AP001528.2	STBD1	0.799359	0
LINC02202	RBPMS2	0.79934	0
LINC01140	PNPLA2	0.799278	0
LINC01140	RNF150	0.799278	0
B4GALT1-AS1	PYGL	0.799238	0
AC087482.1	HSPB6	0.799233	0
EMX2OS	CORO2B	0.799205	0
LINC02202	ACAA2	0.799189	0
TRHDE-AS1	HSPB6	0.799168	0
LINC01537	WASF3	0.799141	0
LINC01697	ADH1B	0.79912	0
HOXB-AS1	PALMD	0.799117	0
AC007423.1	ANTXR2	0.799101	0
LINC01537	NPR1	0.798987	0
WDFY3-AS2	CDC14B	0.798956	0
MAGI2-AS3	PTPRB	0.798942	0
HID1-AS1	PTPRB	0.798923	0
AL139260.1	PPP2R1B	0.798755	0
AC022007.1	ITGB1BP1	0.798688	0
MIR99AHG	UTRN	0.798647	0
AC093278.2	EPAS1	0.798581	0
MAGI2-AS3	CAT	0.798488	0
AP001528.2	ST6GALNAC3	0.798456	0
AL139260.1	ABCC9	0.798399	0
MAGI2-AS3	STAT5B	0.798367	0
LINC00641	PLEKHM3	0.79836	0
PVT1	HIST2H2AC	0.798335	0
LINC01537	ATOH8	0.798313	0
EMX2OS	CCDC80	0.798258	0
A2M-AS1	EPB41L2	0.798209	0
MAGI2-AS3	MME	0.798201	0
TRHDE-AS1	CHRDL1	0.798188	0
LINC02202	NOVA2	0.798172	0
AC007423.1	IGF1	0.79815	0
AC022007.1	CDKN1C	0.797979	0
MIR99AHG	IGSF10	0.797955	0
TRHDE-AS1	SPTBN1	0.797902	0
FGF14-AS2	SORBS1	0.797861	0
LINC02587	STBD1	0.797794	0
LINC02202	TMEM246	0.797753	0
EMX2OS	SLC35G2	0.797605	0
LINC02202	UGP2	0.797604	0
AC022007.1	FFAR4	0.797517	0
MAGI2-AS3	FAM13C	0.797436	0
MIR99AHG	ADAMTS5	0.797355	0
AC110995.1	LYVE1	0.797342	0
HID1-AS1	NOVA2	0.797316	0
AP001528.2	QKI	0.797255	0
MIR100HG	GPRASP1	0.797217	0
PCAT19	GPIHBP1	0.797144	0
TRHDE-AS1	TK2	0.79711	0
EMX2OS	MEOX2	0.797098	0
EMX2OS	CFH	0.796962	0
HOXB-AS1	ITSN1	0.796909	0
TRHDE-AS1	PDZD2	0.796896	0
MAGI2-AS3	SH3BGRL2	0.796893	0
EMX2OS	LAMA4	0.796867	0
AL049597.2	GNG11	0.796719	0
AC087482.1	ANGPTL2	0.796666	0
LINC01537	AKAP12	0.796656	0
AC108134.3	SHE	0.79664	0
LINC02202	SYNPO	0.796589	0
AC120498.4	PARD6B	0.796553	0
MAGI2-AS3	SLIT3	0.79655	0
LINC01537	ITIH5	0.796415	0
LINC01537	GSN	0.796384	0
AC093278.2	TSPAN7	0.796337	0
AL133467.1	CAT	0.796311	0
MAGI2-AS3	LEPR	0.796309	0
AC096921.2	PROS1	0.796308	0
LINC02202	ST6GALNAC3	0.796283	0
AP001528.2	GABARAPL1	0.79615	0
AL049597.2	MARC1	0.796016	0
HID1-AS1	RBMS3	0.79598	0
AC022007.1	TMEM37	0.795946	0
PCAT19	SMIM10	0.795932	0
LINC02587	TLCD2	0.795924	0
FGF14-AS2	CDO1	0.795913	0
HID1-AS1	PLPP3	0.795907	0
EMX2OS	PTGIS	0.795898	0
TRHDE-AS1	DDR2	0.795842	0
LINC01140	GDPD5	0.795685	0
WDFY3-AS2	CD302	0.795666	0
AC037198.1	HIST1H2BF	0.795646	0
HOXB-AS1	PFKFB3	0.795603	0
AC096921.2	RBMS3	0.795573	0
LINC02202	EFNB1	0.795567	0
MIR100HG	LURAP1	0.795511	0
TRHDE-AS1	PTPRM	0.795473	0
LINC01697	GPR146	0.795441	0
MIR99AHG	AMOTL1	0.795378	0
EMX2OS	EPAS1	0.795373	0
AC254633.1	PPARG	0.795306	0
RBPMS-AS1	PPARG	0.795298	0
PCAT19	CYGB	0.795289	0
MIR99AHG	LIFR	0.795283	0
A2M-AS1	RBMS3	0.795269	0
AC022007.1	AFAP1L1	0.795236	0
MAGI2-AS3	KCTD12	0.795189	0
LINC02202	GPAM	0.795043	0
AP001528.2	HSPA12A	0.794964	0
AL133467.1	CD300LG	0.794935	0
TRHDE-AS1	ELMOD3	0.794917	0
LINC01140	ABCA6	0.7949	0
TRHDE-AS1	ZEB2	0.794874	0
PCAT19	KL	0.794845	0
AC254633.1	CPM	0.794817	0
AC022007.1	TK2	0.794768	0
LINC01697	PHLDB1	0.794768	0
TYMSOS	STMN1	0.79467	0
AL049597.2	ABCC9	0.794547	0
MIR99AHG	ANKRD29	0.794541	0
AC009113.1	SLC25A27	0.794413	0
MIR99AHG	PTPN14	0.794361	0
MAGI2-AS3	STXBP1	0.794359	0
MIR100HG	MYLK	0.794292	0
HOXB-AS1	C19orf12	0.794226	0
MAGI2-AS3	GABARAPL1	0.794166	0
LINC01140	ATP8B4	0.794086	0
AP001528.2	ACAA2	0.794018	0
EMX2OS	PREX2	0.79394	0
MAGI2-AS3	ZCCHC24	0.793809	0
AC092164.1	NAV2	0.793786	0
MAGI2-AS3	ABCC9	0.793765	0
EMX2OS	TLR4	0.793724	0
AL049597.2	RNF150	0.793673	0
LIPE-AS1	CEBPA	0.793505	0
PCAT19	LIMS2	0.793504	0
LIPE-AS1	EBF3	0.793384	0
LINC01697	NMUR1	0.793328	0
LIPE-AS1	CAV1	0.793308	0
LINC01697	QKI	0.793227	0
MIR99AHG	HLF	0.793199	0
LINC01537	CAVIN1	0.793173	0
LINC01140	CPM	0.793151	0
AC108134.3	USHBP1	0.793065	0
AC022007.1	AGPAT2	0.793055	0
AC108134.3	GIMAP6	0.793048	0
LINC02202	MAPK10	0.793035	0
HOXA-AS2	CLDN11	0.792993	0
AC022007.1	PLXNA4	0.792985	0
LIPE-AS1	HADH	0.79295	0
LINC01697	STXBP1	0.792938	0
FGF14-AS2	VIM	0.792829	0
TRHDE-AS1	NMB	0.792823	0
AL133467.1	ST6GALNAC6	0.792793	0
AC120498.10	HIST1H2BF	0.79277	0
MAGI2-AS3	PID1	0.792691	0
AL133467.1	MTURN	0.792664	0
LINC01537	SVEP1	0.792635	0
AC254633.1	ACADL	0.792627	0
AC096921.2	ANKRD29	0.792611	0
HOXB-AS1	SLC19A3	0.792478	0
AL133467.1	SORBS1	0.792445	0
PCAT19	ATOH8	0.792332	0
MAGI2-AS3	CD300LG	0.792315	0
AL139260.1	RETSAT	0.792219	0
AL356218.1	GRK3	0.79219	0
AP001528.2	ARHGEF6	0.792033	0
LINC01697	NRN1	0.791993	0
HOXB-AS1	PLXNA4	0.791956	0
HCG11	MAML2	0.791782	0
EMX2OS	RHOQ	0.791776	0
MAGI2-AS3	FZD4	0.791602	0
LINC01537	MMD	0.791551	0
LINC01537	JAM2	0.791459	0
LINC02202	KCNB1	0.791457	0
LIPE-AS1	MRAS	0.791429	0
LINC02587	UGP2	0.791426	0
MIR100HG	FGF1	0.791424	0
LINC02202	TMTC1	0.791357	0
LINC02587	RBMS3	0.791329	0
LINC02202	RBMS3	0.791237	0
PCAT19	AQP1	0.791237	0
AL049597.2	PRKAR2B	0.791226	0
AC093110.1	RBMS2	0.791152	0
EMX2OS	FOXN3	0.791132	0
HOTAIRM1	HOXA3	0.791104	0
MIR22HG	CAV2	0.791012	0
LINC01697	DCUN1D3	0.790812	0
AC093278.2	CAV1	0.790807	0
MAGI2-AS3	AHNAK	0.790684	0
LINC02202	PEAR1	0.790672	0
PGM5-AS1	USHBP1	0.790629	0
AP001528.2	TMEM170B	0.790627	0
AC093110.1	PTPRM	0.790626	0
AL049597.2	ADIPOQ	0.790626	0
AC087482.1	WASF3	0.790611	0
AC108134.3	GIMAP1	0.790555	0
MIR99AHG	PRDM5	0.790407	0
LINC02202	DHRS3	0.790389	0
AC092164.1	PTCHD1	0.790374	0
AC007541.1	CDKN1C	0.79034	0
FGF14-AS2	GNAI1	0.790298	0
LINC01140	PPP1R1A	0.790173	0
AL139260.1	C2CD2	0.790131	0
LIPE-AS1	PFKFB3	0.790087	0
LINC01140	PDE1B	0.790049	0
TRHDE-AS1	BHMT2	0.790037	0
MAGI2-AS3	EMCN	0.789972	0
AC254633.1	NPR1	0.789971	0
HCG11	PTPN14	0.789925	0
AC093110.1	EBF1	0.789918	0
AC093110.1	PLEKHM3	0.789917	0
TPT1-AS1	SLC25A27	0.789869	0
LINC02202	METTL7A	0.789849	0
TRHDE-AS1	AGPAT2	0.789811	0
EMX2OS	ITIH5	0.789772	0
LINC01537	ANKRD29	0.789748	0
LIPE-AS1	MTURN	0.789702	0
MIR22HG	CHRDL1	0.789637	0
MIR100HG	PRNP	0.789578	0
LINC01697	ALDH1A1	0.78957	0
AL109741.1	ZCCHC24	0.78948	0
MAGI2-AS3	LRCH2	0.789454	0
MIR99AHG	CACHD1	0.789375	0
AC083906.3	HIST1H2BF	0.789365	0
AC254633.1	PNPLA2	0.789349	0
MAGI2-AS3	PCSK5	0.789273	0
AC007423.1	ST6GALNAC6	0.789249	0
MAGI2-AS3	TK2	0.78924	0
LIPE-AS1	C19orf12	0.78917	0
WDFY3-AS2	CYP2U1	0.789126	0
LIPE-AS1	FADS3	0.7891	0
LINC02202	ABCA6	0.789073	0
PCAT19	CD300LG	0.789071	0
AL049597.2	GPAM	0.789064	0
LINC01697	AFAP1L1	0.78901	0
MIR99AHG	DIXDC1	0.788938	0
LINC02202	STBD1	0.78889	0
EMX2OS	EHD2	0.788808	0
A2M-AS1	SIK2	0.788787	0
AC254633.1	ANO6	0.788769	0
LINC01697	FADS3	0.78876	0
AC254633.1	RDH5	0.788758	0
AC093278.2	KL	0.788755	0
AL049597.2	EPDR1	0.788742	0
AC007938.3	ITSN1	0.788732	0
LINC01537	FOXN3	0.788709	0
HOXB-AS1	CPM	0.788672	0
LINC01140	GABARAPL1	0.788667	0
TRHDE-AS1	STXBP1	0.788608	0
AC002546.1	ECHDC3	0.788557	0
LINC01697	ACVR1C	0.788491	0
AC093110.1	CLMP	0.788397	0
EMX2OS	CLMP	0.788377	0
WDFY3-AS2	TGFBR3	0.788365	0
AC093278.2	PTPRM	0.788327	0
LINC01485	CCDC69	0.78823	0
AC087482.1	CNRIP1	0.788216	0
EMX2OS	MTURN	0.788106	0
LIPE-AS1	GHR	0.788091	0
LINC01140	ACSL1	0.788078	0
LINC01485	KCNIP2	0.788067	0
LINC01140	PHLDB1	0.78804	0
AL049597.2	ZCCHC24	0.787996	0
AC093110.1	EZH1	0.787966	0
AC087482.1	RNF150	0.787883	0
B4GALT1-AS1	PDZD2	0.787845	0
FGF14-AS2	METTL7A	0.787784	0
HOXA-AS2	MEIS2	0.787772	0
AC108134.3	ERG	0.787756	0
LINC01140	MEOX2	0.787753	0
RBPMS-AS1	GNAI1	0.787733	0
A2M-AS1	FOXN3	0.787679	0
LINC01697	NMB	0.787627	0
LINC02587	MLXIPL	0.787625	0
LINC01697	ARHGEF6	0.787544	0
TRHDE-AS1	WASF3	0.78752	0
LINC01140	PRKAR2B	0.787515	0
HOXB-AS1	ITIH5	0.787514	0
LINC01697	DAAM2	0.787484	0
AL139260.1	CAV1	0.787474	0
LINC01140	PKDCC	0.787426	0
AC015712.4	NFIB	0.787416	0
AC007423.1	FZD4	0.787387	0
AP001528.2	PDE1B	0.787346	0
MAGI2-AS3	CNRIP1	0.787299	0
AL356218.1	HSPB6	0.787281	0
MIR99AHG	TSHZ2	0.78726	0
HOXB-AS1	DOCK11	0.787103	0
LINC01140	GHR	0.787056	0
AL049597.2	GABARAPL1	0.787055	0
LINC01140	NECTIN3	0.787011	0
AC093278.2	ESAM	0.787003	0
AC093278.2	PPP1R16B	0.786909	0
LINC02202	ATP8B4	0.786904	0
FGF14-AS2	RETSAT	0.786888	0
EMX2OS	SPTBN1	0.786867	0
LINC01537	DOCK11	0.786728	0
MIR100HG	ITM2A	0.786692	0
PCAT19	SRPX	0.786684	0
AL139260.1	GLYAT	0.786676	0
LINC01140	DAAM2	0.786613	0
LINC02544	COL3A1	0.786546	0
MIR99AHG	SSPN	0.786478	0
LINC01537	SLIT3	0.786421	0
SENCR	INMT	0.786417	0
PCAT19	TGFBR2	0.786384	0
LINC01537	BHMT2	0.786368	0
LINC01537	ANTXR2	0.786367	0
LIPE-AS1	TMEM37	0.786354	0
MAGI2-AS3	DMGDH	0.786337	0
LINC02202	SLC29A4	0.786325	0
MAGI2-AS3	GIPC2	0.786194	0
EMX2OS	ITGB1BP1	0.786185	0
AL662844.4	CBX7	0.786113	0
AC007541.1	EBF1	0.786039	0
LINC01697	RASA3	0.785996	0
AL139260.1	NRN1	0.785957	0
HID1-AS1	RBMS2	0.785936	0
HID1-AS1	EMCN	0.785927	0
HID1-AS1	ASPA	0.785912	0
AP001528.2	PECR	0.785875	0
AFAP1-AS1	KIF1A	0.785771	0
MAGI2-AS3	ENPP2	0.785745	0
MAGI2-AS3	RECK	0.785744	0
AC093278.2	CNRIP1	0.785707	0
MAGI2-AS3	CLIP4	0.785684	0
HOXB-AS1	ACSL1	0.785642	0
AC093110.1	MRAS	0.785625	0
LIPE-AS1	ADRB2	0.785535	0
B4GALT1-AS1	SIK2	0.785522	0
LINC01537	HSD17B11	0.785504	0
FGF14-AS2	C19orf12	0.785454	0
MAGI2-AS3	NMT2	0.785419	0
WDFY3-AS2	ADAMTS5	0.785407	0
SENCR	LHX6	0.785288	0
FGF14-AS2	CD36	0.785205	0
A2M-AS1	FERMT2	0.785194	0
PGM5-AS1	LIMS2	0.785191	0
AC022007.1	TLN2	0.785171	0
AC087482.1	SLC16A7	0.785127	0
LINC02202	PLPP3	0.785091	0
LINC02587	SRPX	0.785045	0
AP001528.2	MEOX2	0.784897	0
LINC01697	PECR	0.784856	0
LINC01140	HSPA12A	0.784845	0
AP001528.2	ABCA6	0.784837	0
MAGI2-AS3	TNS1	0.784834	0
EMX2OS	GNAI1	0.7848	0
LINC01140	SEMA3G	0.784786	0
TRHDE-AS1	RNF150	0.784755	0
LINC01140	TLR4	0.784656	0
MAGI2-AS3	TTC28	0.784583	0
MIR99AHG	PELI2	0.784552	0
AC012368.1	MAML2	0.78449	0
A2M-AS1	CAV1	0.78447	0
LINC01697	PYGL	0.784434	0
AL133467.1	SPTBN1	0.784428	0
LINC01485	PPARG	0.784368	0
HOXA-AS2	SCN2B	0.784323	0
LINC01697	TMEM170B	0.784322	0
AL049597.2	TLCD2	0.784311	0
HOXB-AS1	AKAP12	0.784305	0
AL139260.1	HSPB6	0.784226	0
HID1-AS1	CAV1	0.78422	0
FGF14-AS2	PKDCC	0.784194	0
AC254633.1	EBF1	0.784062	0
LINC01537	TNS1	0.784027	0
AC087482.1	GPR146	0.784008	0
AC022007.1	ASPA	0.783859	0
SENCR	ERG	0.783859	0
LINC02202	DMTN	0.783838	0
AL049597.2	FOXN3	0.783799	0
LIPE-AS1	NAT8L	0.783746	0
LINC02587	DCUN1D3	0.783679	0
LINC01140	F8	0.783642	0
LINC01140	SLC19A3	0.783532	0
AC254633.1	PKDCC	0.783472	0
MIR99AHG	TGFBR3	0.783458	0
AC007938.3	DDR2	0.783319	0
MAGI2-AS3	CDO1	0.783231	0
TYMSOS	ZNF367	0.783202	0
LINC01697	ST6GALNAC6	0.783155	0
MAGI2-AS3	GPC3	0.783057	0
AL049597.2	ANO6	0.783028	0
WDFY3-AS2	CCDC50	0.782858	0
TRHDE-AS1	G0S2	0.782824	0
TPT1-AS1	N4BP2L1	0.782725	0
LINC01140	ANK2	0.782679	0
AC254633.1	FAM13A	0.782643	0
AP001528.2	PFKFB3	0.782597	0
EMX2OS	RECK	0.782577	0
LIPE-AS1	PDE1B	0.782524	0
AC007541.1	CAV2	0.782507	0
TRHDE-AS1	NMT2	0.782486	0
HOXB-AS1	DTX1	0.782457	0
LINC02202	ACACB	0.782392	0
MIR99AHG	STARD9	0.782362	0
MAGI2-AS3	KLHL3	0.782338	0
LINC01697	NECTIN3	0.782317	0
LINC01697	ADRB2	0.782229	0
MIR22HG	FAM107A	0.782177	0
LINC01485	HABP4	0.782168	0
AP001528.2	ST6GALNAC6	0.782162	0
LINC01140	GPR146	0.782155	0
AC254633.1	PFKFB3	0.782146	0
AC022007.1	G0S2	0.782114	0
LINC02587	SHE	0.782103	0
AC007423.1	MAPK10	0.782084	0
LINC02587	TMTC1	0.782034	0
HOXA-AS2	KLHL29	0.78201	0
AC254633.1	KLF15	0.781999	0
LIPE-AS1	ACAA2	0.781948	0
LINC02202	CFD	0.781908	0
AL139260.1	CDKN2C	0.781881	0
MAGI2-AS3	CD34	0.781835	0
MAGI2-AS3	MPDZ	0.781832	0
FGF14-AS2	AKAP12	0.781831	0
HOXB-AS1	PALM	0.781805	0
MAGI2-AS3	CD36	0.781696	0
LINC02587	PLSCR4	0.78156	0
AP001528.2	NRN1	0.781544	0
A2M-AS1	EHBP1	0.781496	0
A2M-AS1	SH3D19	0.781491	0
AL133467.1	RHOQ	0.781484	0
WDFY3-AS2	CRIM1	0.781464	0
HCG11	FAM126A	0.781457	0
A2M-AS1	KANK1	0.781434	0
LINC02544	NREP	0.781346	0
EMX2OS	PPP2R1B	0.781337	0
AC022007.1	PCOLCE2	0.781327	0
HOXB-AS1	GPR146	0.781242	0
EMX2OS	DMGDH	0.781236	0
PCAT19	CAVIN1	0.781197	0
AC096921.2	CREB5	0.781194	0
SENCR	SHE	0.781193	0
TRHDE-AS1	KLF15	0.781114	0
EMX2OS	TK2	0.781086	0
AC108134.3	TAL1	0.781042	0
B4GALT1-AS1	WASF3	0.780998	0
MIR22HG	CAV1	0.780984	0
AC254633.1	STBD1	0.780948	0
AC096921.2	PLPP3	0.78094	0
AL133467.1	TLN2	0.780768	0
AC254633.1	TYRO3	0.780718	0
LINC02202	FBLN2	0.780713	0
RBPMS-AS1	SIK2	0.780687	0
AC007541.1	CAV1	0.780658	0
HOXB-AS1	PTPRM	0.780643	0
LINC01537	TLR4	0.780588	0
LINC02202	MXRA7	0.780527	0
AC022007.1	PALMD	0.780507	0
AC093110.1	FERMT2	0.78046	0
FGF14-AS2	SIK2	0.780456	0
AL139260.1	CAV2	0.780437	0
TRHDE-AS1	VIM	0.780398	0
HCG11	TBC1D4	0.780386	0
LINC02587	PTPRB	0.780355	0
TRHDE-AS1	CDKN1C	0.780348	0
AC012368.1	KCNC4	0.780326	0
FGF14-AS2	S1PR1	0.780316	0
MAGI2-AS3	AMOTL2	0.780259	0
TRHDE-AS1	EPB41L2	0.780184	0
LINC01697	PDE1B	0.780167	0
MIR100HG	MEIS2	0.780151	0
FGF14-AS2	EPB41L2	0.779981	0
FGF14-AS2	DHRS3	0.779878	0
EMX2OS	RBMS3	0.779835	0
LINC01697	GSN	0.779778	0
LIPE-AS1	SYN2	0.779753	0
EMX2OS	SORBS1	0.779731	0
EMX2OS	AOC3	0.779707	0
AL049597.2	ROBO4	0.779684	0
MAGI2-AS3	ACADL	0.779643	0
AC010168.2	HIST1H4D	0.779639	0
AC022007.1	PPP2R1B	0.779608	0
PCAT19	PEAR1	0.779548	0
AC108134.3	STARD9	0.779513	0
HOXA-AS2	DAB2IP	0.779486	0
AC022007.1	PC	0.779468	0
TRHDE-AS1	CNRIP1	0.779456	0
LINC01087	PARD6B	0.779432	0
AC108134.3	VSIR	0.779395	0
MAGI2-AS3	SMIM10	0.779388	0
AC009686.2	TPD52	0.779368	0
SENCR	KLF2	0.779302	0
PCAT19	KCTD12	0.779281	0
LINC01140	ACACB	0.779216	0
MIR100HG	CD200	0.77917	0
AC093110.1	CAV1	0.779161	0
PCAT19	CAV1	0.779127	0
AC007541.1	METTL7A	0.779126	0
LINC00968	RHOQ	0.779113	0
AC022007.1	MYZAP	0.779065	0
MIR22HG	AMOTL2	0.779018	0
RBPMS-AS1	HIF3A	0.779017	0
LINC01697	MLXIPL	0.778983	0
MIR22HG	EBF3	0.778936	0
HOXB-AS1	GRK3	0.778866	0
MIR99AHG	DMD	0.778858	0
AC022007.1	SH3D19	0.778837	0
MIR22HG	SLIT3	0.778814	0
LINC01140	CD34	0.778798	0
FGF14-AS2	WASF3	0.778748	0
AC105219.4	PARD6B	0.778467	0
AC103706.1	PARD6B	0.778458	0
LIPE-AS1	ADH1B	0.778454	0
AC093110.1	PLXNA4	0.778428	0
TRHDE-AS1	RHOQ	0.778425	0
EMX2OS	ANGPT1	0.778387	0
AC015712.4	TRIM2	0.778282	0
AC010326.3	FGFR3	0.778261	0
TRHDE-AS1	ADRB2	0.778233	0
MIR22HG	TGFBR2	0.77817	0
AL133467.1	PPP1R1A	0.778155	0
LINC01537	CDC14B	0.778106	0
LINC02587	KCNB1	0.777988	0
FGF14-AS2	NAT8L	0.777866	0
LINC01697	DTX1	0.777806	0
LINC01485	AKAP12	0.777802	0
AL162586.1	SEC31B	0.777782	0
AC007541.1	ADRB2	0.777746	0
EMX2OS	F8	0.777712	0
LIPE-AS1	CDKN1C	0.777702	0
AC093278.2	ATOH8	0.777698	0
LINC01140	NAT8L	0.777685	0
AL133467.1	CELF2	0.7776	0
MIR22HG	ASPA	0.777564	0
TRHDE-AS1	AOC2	0.777477	0
AC022007.1	DOCK11	0.777476	0
AC007423.1	C19orf12	0.777324	0
AL049597.2	PPP1R1A	0.777283	0
LINC02202	ENPP2	0.777282	0
FGF14-AS2	FERMT2	0.777221	0
EMX2OS	SLIT3	0.777213	0
MIR99AHG	RHOJ	0.777186	0
LINC01537	ZEB2	0.777153	0
MEG3	PLAGL1	0.777146	0
A2M-AS1	MRAS	0.777115	0
LIPE-AS1	PDE3B	0.777102	0
EMX2OS	NPR1	0.777094	0
AL049597.2	ABCD2	0.777088	0
AC096921.2	FAM124A	0.77707	0
AP001528.2	CYP26B1	0.77704	0
LINC02202	CDC14B	0.777026	0
A2M-AS1	WASF3	0.776951	0
TRHDE-AS1	MYZAP	0.776944	0
B4GALT1-AS1	VLDLR	0.776928	0
A2M-AS1	STXBP1	0.776918	0
HOXB-AS1	MLXIPL	0.776786	0
LINC02202	BMP2	0.776773	0
HCG11	CEP68	0.776734	0
A2M-AS1	ASPA	0.776572	0
LINC01140	PID1	0.776523	0
LINC01697	KCNB1	0.776411	0
AL049597.2	S1PR1	0.776406	0
AC093110.1	ARHGEF6	0.776314	0
MIR99AHG	FAM13C	0.776297	0
MAGI2-AS3	GHR	0.776288	0
LINC02202	AHNAK	0.776195	0
MIR99AHG	PLSCR4	0.776175	0
B4GALT1-AS1	KLB	0.776111	0
FGF14-AS2	KANK1	0.776028	0
AL139260.1	CCDC69	0.776017	0
AC093110.1	PPP2R1B	0.775992	0
MAGI2-AS3	NRN1	0.775983	0
HCG11	ABCA5	0.775814	0
HOXB-AS1	ASPA	0.775771	0
FGF14-AS2	MARC1	0.775681	0
LINC02544	ST6GAL2	0.775613	0
MAGI2-AS3	TXNIP	0.775606	0
LINC01697	EPDR1	0.775504	0
MAGI2-AS3	RGL1	0.775475	0
TRHDE-AS1	CDKN2C	0.775397	0
LINC02202	PFKFB3	0.775393	0
AC093110.1	FAM13A	0.775341	0
AC022007.1	DMRT2	0.775322	0
MAGI2-AS3	KAT2B	0.775265	0
LINC02202	CYGB	0.775227	0
HOXB-AS1	RHOQ	0.775162	0
TRHDE-AS1	SLC29A4	0.77516	0
HCG11	AMOTL1	0.775155	0
LINC01697	GPC3	0.775136	0
AC007938.3	RHOQ	0.775123	0
LINC02202	BMP6	0.775112	0
LINC01697	KANK1	0.775092	0
LINC02202	GRK3	0.775035	0
LINC02587	ABCA1	0.775031	0
LINC01697	ABLIM3	0.775016	0
A2M-AS1	RNF150	0.775015	0
TRHDE-AS1	CORO2B	0.774965	0
MAGI2-AS3	ABLIM1	0.774965	0
LINC02202	GDPD5	0.774956	0
MIR100HG	N4BP2L1	0.774936	0
AC015712.4	ETV5	0.774926	0
AC022007.1	MOCS1	0.774911	0
A2M-AS1	ANO6	0.774878	0
LINC01537	HSD17B13	0.774873	0
MIR22HG	CDC42EP2	0.77485	0
LINC02544	ADAM12	0.77482	0
LINC01537	ITSN1	0.774809	0
MIR99AHG	KIRREL1	0.774764	0
MAGI2-AS3	MTURN	0.774718	0
AC108134.3	ROBO4	0.774709	0
LINC02587	CAVIN1	0.774631	0
MAGI2-AS3	EHBP1	0.774625	0
LINC02544	SFRP2	0.774527	0
AL049597.2	HSPA12A	0.774526	0
LINC02587	SLC1A3	0.774525	0
LINC01152	ETV5	0.77443	0
LINC01140	RBPMS2	0.774419	0
MIR99AHG	RASSF9	0.774394	0
AC108134.3	TGFBR2	0.774375	0
PCAT19	GSN	0.774366	0
AL133467.1	EBF1	0.774357	0
MIR99AHG	PCDHGB7	0.77429	0
RBPMS-AS1	LPL	0.774288	0
AC093110.1	NR3C1	0.774285	0
B4GALT1-AS1	MEOX2	0.774215	0
HOXB-AS1	GBE1	0.774156	0
PGM5-AS1	CAV1	0.774136	0
LINC01140	BMPER	0.77396	0
MAGI2-AS3	DCUN1D3	0.773939	0
AL133467.1	NRN1	0.773927	0
AC096921.2	TGFBR3	0.77392	0
AC022007.1	ABLIM3	0.773915	0
LINC01537	MXRA7	0.773909	0
TPT1-AS1	PAK3	0.773896	0
MAGI2-AS3	SVEP1	0.77382	0
LINC01537	HABP4	0.773805	0
LINC00968	ANGPT1	0.773776	0
LINC01537	ABCC9	0.773761	0
Z97989.1	TTC28	0.773726	0
LINC01537	SPTBN1	0.773658	0
FGF14-AS2	SH3D19	0.773606	0
EMX2OS	PLPP3	0.773549	0
AL445426.1	CDC14B	0.773522	0
LIPE-AS1	FERMT2	0.773519	0
LINC02202	PPP1R16B	0.773507	0
B4GALT1-AS1	PALM	0.773384	0
A2M-AS1	CELF2	0.773356	0
A2M-AS1	CLMP	0.773347	0
PGM5-AS1	EMCN	0.77332	0
EMX2OS	OLFML1	0.773229	0
MIR99AHG	ASB1	0.773202	0
AC007541.1	PLSCR4	0.773185	0
LINC01140	ACSS2	0.773075	0
MIR99AHG	SH3BGRL2	0.772992	0
HOXA-AS2	PPM1F	0.772961	0
LINC01140	SLC16A7	0.772901	0
A2M-AS1	NR3C1	0.772779	0
AC022007.1	DHRS3	0.772743	0
AL133467.1	FZD4	0.772722	0
AL133467.1	EPAS1	0.772707	0
MAGI2-AS3	DLC1	0.772694	0
A2M-AS1	RBMS2	0.77268	0
LIPE-AS1	KLF15	0.772619	0
AC096921.2	SRPX	0.772555	0
PCAT19	EBF3	0.772375	0
LINC02587	DLC1	0.772279	0
LINC01140	GSN	0.772254	0
MIR99AHG	CRIM1	0.772202	0
MAGI2-AS3	CACHD1	0.772164	0
A2M-AS1	FAM13A	0.772155	0
LINC01614	TNFSF4	0.77215	0
LINC02202	ACVRL1	0.772148	0
[truncated: 19,704 more rows]

## Sheet: Table S3
#Supplementary table S3:Seeds(Breast cancer associated known genes that are mapped to SLGCeNBC)
seed
PRLR
TNFRSF10D
IGF1
RECK
LRP1
GHR
ESR1
BUB1B
BRIP1
ADRB2
PPARG
TGFBR2
RAD51
LPL
NR3C1
FANCA
IRS2
CAT
ABCB1
PPP2R1B
CCND1
CXCL12
PARP1
MYC
XRCC2
CDT1
IL6
PTTG1
FANCD2
MAD2L1
LEPR
TTK
AURKA
ADH1B
BUB1
LEP
CENPE
BARD1
TYMS

## Sheet: Table S4
#Supplementary table S4:LncRNAs score & p-value after implementation of RWR
Rank	node	Score	Pvalue
1	TYMSOS	0.0252629	0
2	AC092718.4	0.0248284	0
3	AC006329.1	0.0132535	0
4	AC108860.2	0.00768513	0
17	AP000439.2	0.00287656	0.0002
5	AC099850.3	0.00637581	0.0004
93	AL161908.1	0.000456598	0.0028
8	MAFG-DT	0.00440118	0.0046
6	AC009133.1	0.00522804	0.0058
15	AL031985.3	0.00293549	0.0066
14	ATP2A1-AS1	0.0029699	0.0068
40	AC141930.1	0.00184126	0.0076
75	AP000851.1	0.000602508	0.0096
29	AFAP1-AS1	0.00213131	0.0168
90	AL390294.1	0.000479109	0.02
92	AC008115.3	0.000470828	0.0232
91	AC103760.1	0.000472653	0.0246
30	LINC00665	0.00210298	0.0276
222	ELF3-AS1	2.67347e-06	0.03
211	AC093297.1	3.90582e-06	0.0332
232	AP005121.1	1.93833e-06	0.0338
230	SIAH2-AS1	1.97028e-06	0.0356
89	MRPS30-DT	0.000480306	0.0384
83	AC093297.2	0.000487705	0.0396
36	AC008771.1	0.00196048	0.0404
86	AC037198.1	0.000483113	0.0444
88	AP005131.7	0.000480991	0.0444
237	LINC01117	1.37594e-06	0.0444
87	LINC01977	0.000482733	0.0446
84	AC144450.1	0.000484377	0.0484
183	AC009119.1	1.13956e-05	0.0538
27	RHPN1-AS1	0.00221204	0.0554
190	FBXL19-AS1	8.24046e-06	0.0572
166	FOXD3-AS1	1.68116e-05	0.0592
212	AC044784.1	3.85343e-06	0.0602
180	AL049555.1	1.16326e-05	0.0622
221	AC110619.1	3.07443e-06	0.066
60	PARAL1	0.000867612	0.0698
82	AC010168.2	0.000490607	0.0716
124	AC018521.6	0.00015627	0.0758
204	BMPR1B-DT	5.32151e-06	0.0866
206	AC009686.2	4.76559e-06	0.0874
194	AC120498.10	7.31443e-06	0.0914
207	AC061961.1	4.75277e-06	0.0918
10	SENCR	0.0038064	0.092
210	LINC00393	4.25448e-06	0.093
205	AC055854.1	4.97318e-06	0.094
123	AC025259.3	0.000160834	0.1044
173	AC009005.1	1.30705e-05	0.11
228	AC092071.1	2.25695e-06	0.1122
177	ZNF350-AS1	1.19934e-05	0.1144
184	AC124067.2	1.06532e-05	0.1172
167	AC138696.2	1.58884e-05	0.1178
188	AL356311.1	9.92269e-06	0.118
171	AC040970.1	1.33071e-05	0.129
163	AL391001.1	1.98807e-05	0.1358
193	AL157838.1	7.31985e-06	0.1434
191	LINC01605	7.90023e-06	0.1462
159	PCAT6	2.25523e-05	0.1546
200	LINC01238	5.73364e-06	0.1566
170	AGAP1-IT1	1.40628e-05	0.1636
186	AC106795.2	1.02454e-05	0.1656
133	AL512791.1	9.42283e-05	0.1682
185	AL121790.2	1.04347e-05	0.173
72	AC007423.1	0.000639638	0.1818
148	CCDC183-AS1	3.20066e-05	0.1862
44	AC100793.4	0.00151236	0.1882
169	LINC02568	1.40908e-05	0.1938
136	AP003390.1	6.32522e-05	0.1956
151	AC074135.1	2.85298e-05	0.202
164	AC103706.1	1.94927e-05	0.208
181	DRAIC	1.14536e-05	0.2188
71	CEBPA-DT	0.000642243	0.2236
115	AC104407.1	0.000231111	0.237
134	DCST1-AS1	8.9143e-05	0.237
162	AC083906.3	1.9928e-05	0.2444
135	AL031058.1	8.08333e-05	0.258
198	AC106782.2	5.96576e-06	0.2698
175	DNAH10OS	1.25049e-05	0.2728
7	MIR22HG	0.0051136	0.297
62	AC015712.4	0.000852173	0.2972
155	AC120498.4	2.62452e-05	0.332
61	ST7-AS1	0.000857866	0.3438
172	AC104667.2	1.31113e-05	0.3544
128	HOXC-AS1	0.000136072	0.3586
35	AC007743.1	0.00198408	0.3628
157	TFAP2A-AS1	2.54e-05	0.3898
144	AC105219.4	3.76659e-05	0.3974
122	AC007998.3	0.000164815	0.4036
28	FGF14-AS2	0.00216398	0.4066
26	LINC02587	0.00221218	0.409
42	AL133467.1	0.00167977	0.411
126	AC068338.3	0.000139077	0.4146
145	PVT1	3.55743e-05	0.4164
19	LIPE-AS1	0.00277183	0.4254
45	AC093110.1	0.0015049	0.443
147	LINC00504	3.22519e-05	0.4558
32	AC254633.1	0.00207628	0.4562
142	LINC01087	4.21739e-05	0.4562
113	AC009549.1	0.000238346	0.4576
120	AC020916.1	0.000171656	0.4602
59	HOXD-AS2	0.000880166	0.4608
51	AL139260.1	0.00134389	0.4628
54	RBPMS-AS1	0.00113208	0.4704
138	AC016705.2	5.50024e-05	0.4778
64	AC110995.1	0.000797991	0.4854
48	AP005329.2	0.00144535	0.4982
114	AL353693.1	0.000238301	0.5016
140	AC007255.1	4.75101e-05	0.5062
34	LINC01485	0.00204968	0.516
98	TPRG1-AS1	0.000400989	0.5258
46	AP001528.2	0.00148536	0.5464
43	AC004825.2	0.00164917	0.5474
137	AC010503.4	5.58538e-05	0.5572
234	AP003469.2	1.75169e-06	0.5626
112	COLCA1	0.00023901	0.5736
97	AL049838.1	0.000417045	0.574
22	AC093278.2	0.00265496	0.588
16	LINC01697	0.00292587	0.6062
37	AC007541.1	0.00191473	0.614
41	AC127502.2	0.00175987	0.6208
76	B4GALT1-AS1	0.000579267	0.6224
73	AC092164.1	0.000639555	0.6308
50	AL049597.2	0.00143716	0.641
111	LINC00342	0.000242263	0.6444
67	PGM5-AS1	0.000668924	0.6478
125	AL109741.1	0.000156066	0.6518
20	AC096921.2	0.00276126	0.6522
53	TRIM52-AS1	0.00114114	0.6572
12	LINC01140	0.00363304	0.6628
25	LINC02202	0.00251232	0.6698
11	PCAT19	0.00379925	0.6712
70	AC015712.2	0.000643498	0.6718
31	A2M-AS1	0.00209121	0.6792
65	LINC00968	0.000794095	0.6792
68	AC012368.1	0.000645643	0.699
121	AL591686.1	0.000165019	0.701
63	SNHG26	0.00081323	0.7082
102	AC144831.1	0.000354531	0.7172
52	HOXB-AS1	0.00127452	0.7194
23	TRHDE-AS1	0.00258397	0.7268
13	AC108134.3	0.00297915	0.7312
78	AC087482.1	0.000546593	0.7378
21	LINC00667	0.00271443	0.7408
24	WDFY3-AS2	0.00251822	0.7486
199	AL445524.1	5.96291e-06	0.7496
99	AC007938.3	0.000383726	0.754
58	WDR86-AS1	0.000919007	0.76
18	EMX2OS	0.0028428	0.7612
69	EPB41L4A-AS1	0.000645063	0.7682
81	HID1-AS1	0.000511689	0.7788
110	AF131215.6	0.000248356	0.7838
56	TPT1-AS1	0.00105321	0.7844
132	AL445426.1	0.000120513	0.7844
39	LINC01537	0.0018724	0.7876
109	MIR205HG	0.000248772	0.792
105	AL078621.3	0.000286755	0.7922
103	AC009812.1	0.000328093	0.7994
119	AL136084.3	0.00017174	0.8076
9	MAGI2-AS3	0.00383935	0.8148
80	AC019131.2	0.000515086	0.817
217	NKILA	3.23056e-06	0.8252
57	Z97989.1	0.000949929	0.8304
108	LINC00920	0.000251871	0.8312
66	RHOXF1-AS1	0.000732132	0.8364
74	AL596244.1	0.000610498	0.8386
118	AC036108.3	0.000175934	0.8412
38	AC022007.1	0.00187906	0.845
96	ARHGAP5-AS1	0.000420453	0.853
104	AL158212.3	0.00029364	0.8548
49	HCG11	0.00143732	0.8554
95	AC005674.2	0.000422098	0.8642
117	AC021739.2	0.000178251	0.8716
47	MIR100HG	0.00144997	0.8842
131	AC025470.2	0.000122097	0.8862
227	GATA3-AS1	2.27325e-06	0.8868
77	AC022706.1	0.000560868	0.8948
107	LINC01152	0.00025778	0.908
55	MIR497HG	0.00111027	0.9108
130	AL162586.1	0.000122142	0.913
229	MIR210HG	2.11396e-06	0.9322
245	AL359962.1	6.19823e-07	0.9334
33	MIR99AHG	0.00205109	0.9356
129	AL161785.1	0.000133496	0.9376
79	AL662844.4	0.000540686	0.9384
106	PWAR6	0.000268919	0.9408
127	LINC00641	0.000136714	0.9452
101	AC009113.1	0.000372805	0.958
240	AC037198.2	1.14864e-06	0.9594
94	HOTAIRM1	0.000442421	0.9624
100	MEG3	0.000380931	0.9664
242	LAMC1-AS1	1.11092e-06	0.9734
116	AC132872.1	0.000199939	0.9868
247	AC093292.1	6.74621e-08	0.9878
248	AC023043.4	6.68243e-08	0.989
251	LINC01705	1.83516e-08	0.9898
224	AC004816.1	2.43634e-06	0.9902
250	LINC01116	3.57056e-08	0.992
85	HOXA-AS2	0.000483485	0.9974
241	AL021807.1	1.12168e-06	0.999
233	AP001453.2	1.91605e-06	0.9998
239	DSCAM-AS1	1.32534e-06	0.9998
139	LINC00987	4.81389e-05	1
141	SFTA1P	4.5172e-05	1
143	MBNL1-AS1	4.07529e-05	1
146	AC004846.1	3.42279e-05	1
149	SOX9-AS1	3.08905e-05	1
150	ADIRF-AS1	3.00748e-05	1
152	ACTA2-AS1	2.8263e-05	1
153	AC121761.2	2.68959e-05	1
154	CARMN	2.64049e-05	1
156	AC095057.3	2.57854e-05	1
158	LINC01819	2.25591e-05	1
160	MIR4435-2HG	2.19356e-05	1
161	AC002546.1	2.03577e-05	1
165	AC092794.1	1.92211e-05	1
168	LINC01235	1.55802e-05	1
174	PAN3-AS1	1.26711e-05	1
176	AF131215.5	1.22709e-05	1
178	APCDD1L-DT	1.19743e-05	1
179	AL356218.1	1.19018e-05	1
182	MIR4697HG	1.14445e-05	1
187	AC087623.1	1.00444e-05	1
189	AL583785.1	8.79904e-06	1
192	AL109811.2	7.72931e-06	1
195	LINC01589	7.17153e-06	1
196	AC011472.1	6.88593e-06	1
197	LINC01614	6.07462e-06	1
201	AC009041.2	5.70007e-06	1
202	AC016735.1	5.68024e-06	1
203	AC121757.1	5.58911e-06	1
208	TUSC8	4.54648e-06	1
209	AL121760.1	4.40714e-06	1
213	AC124312.5	3.7898e-06	1
214	AL162171.2	3.70135e-06	1
215	MIR222HG	3.47543e-06	1
216	RP11-380L11.4	3.32779e-06	1
218	LINC02544	3.19057e-06	1
219	AC007637.1	3.17165e-06	1
220	KRT7-AS	3.16458e-06	1
223	AC097713.1	2.48244e-06	1
225	AC093799.1	2.35103e-06	1
226	AC083843.3	2.30074e-06	1
231	AC010326.3	1.94273e-06	1
235	LINC01094	1.65509e-06	1
236	AP001360.2	1.62105e-06	1
238	AP005233.2	1.33753e-06	1
243	ROCR	1.04316e-06	1
244	GRIK1-AS1	7.61622e-07	1
246	LINC00578	7.4182e-08	1
249	AC068580.3	4.8371e-08	1
252	AL391421.1	0	1
253	AP003306.1	0	1
254	HOTAIR	0	1
255	AC100801.1	0	1
256	AC016888.1	0	1
257	BX640514.2	0	1
258	AL139246.5	0	1
259	LINC00052	0	1

## Sheet: Table S5
#Supplementary table S5: Enrichment results of LTYMSOS & AC 092718.4 related genes
TYMSOS						AC092718.4
Term	Count	PValue	Genes			Term	Count	PValue	Genes
GO:0051301~cell division	34	2.76902e-31	NCAPG, CDCA8, BUB1B, KIF11, SMC4, SKA1, AURKA, CDC20, CCNB2, TUBA1C, DSN1, CCNB1, PTTG1, NUF2, OIP5, NEK2, FAM83D, BUB1, HELLS, SPAG5, UBE2C, CDC7, CDC25C, CDC25A, ZWINT, CCNA2, CENPF, KIF18B, MIS18A, CDK1, TACC3, BIRC5, KIF2C, MAD2L1			GO:0051301~cell division	36	5.48595e-34	ERCC6L, CDCA3, ZWILCH, CDCA5, KIF14, NCAPG, CDCA8, BUB1B, KIF11, SMC4, NCAPH, AURKA, TUBA1C, CCNB1, PTTG1, NUF2, OIP5, FAM83D, BUB1, UBE2C, KNL1, KNSTRN, CDC25A, NDC80, SGO1, CCNA2, CENPE, TPX2, CENPF, KIF18B, CDK1, BIRC5, KIF2C, SPC24, MAD2L1, SPC25
GO:0007067~mitotic nuclear division	26	2.54642e-24	BUB1B, KIF11, PKMYT1, SKA1, AURKB, AURKA, CDC20, CCNB2, PTTG1, NUF2, OIP5, NEK2, FAM83D, BUB1, CEP55, HELLS, PLK1, CDC25C, CDC25A, CIT, CCNA2, CENPF, MIS18A, CDK1, BIRC5, KIF2C			GO:0007062~sister chromatid cohesion	24	1.24198e-30	ERCC6L, ZWILCH, CDCA5, PLK1, CDCA8, BUB1B, KNL1, CENPA, NDC80, SGO1, CENPE, CENPF, KIF18A, CENPI, NUF2, CENPM, BIRC5, KIF2C, CENPN, CENPO, BUB1, SPC24, MAD2L1, SPC25
GO:0006260~DNA replication	20	3.17708e-20	BARD1, FEN1, RRM2, PCNA, RMI1, DSCC1, MCM10, CDC7, CDC25C, CDC25A, BRIP1, DBF4, EXO1, CHEK1, CDK1, MCM4, DNA2, CLSPN, DTL, MCM2			GO:0007067~mitotic nuclear division	29	1.62816e-28	ERCC6L, CDCA3, ZWILCH, CDCA5, BUB1B, KIF11, AURKA, PTTG1, NUF2, OIP5, FAM83D, BUB1, CEP55, PLK1, KNL1, CDC25A, NDC80, SGO1, CCNA2, ASPM, ANLN, TPX2, CENPF, CDK1, BIRC5, CENPN, KIF2C, SPC24, SPC25
GO:0007062~sister chromatid cohesion	16	2.66297e-17	PLK1, CDCA8, BUB1B, SKA1, ZWINT, AURKB, CDC20, CENPF, DSN1, NUF2, CENPL, CENPM, BIRC5, KIF2C, BUB1, MAD2L1			GO:0007059~chromosome segregation	11	6.98537e-12	SGO1, CENPE, CENPF, NUF2, HJURP, OIP5, CENPN, KIF11, KNSTRN, NDC80, SPC25
GO:0008283~cell proliferation	21	2.5407e-14	TCF19, STIL, PCNA, UHRF1, PLK1, BUB1B, MCM10, MKI67, TYMS, CDC25C, CDC25A, AURKB, CENPF, MELK, CDK1, TACC3, KIF2C, FAM83D, BUB1, DLGAP5, E2F8			GO:0000082~G1/S transition of mitotic cell cycle	12	1.93721e-11	CDT1, ORC6, CDC45, DBF4, ORC1, CDCA5, CDK1, MCM10, MCM6, IQGAP3, CDC25A, CDKN3
GO:0000086~G2/M transition of mitotic cell cycle	15	5.36302e-14	PLK4, PLK1, PKMYT1, FOXM1, CDC25C, CDC25A, AURKA, CIT, CCNB2, CCNB1, MELK, CHEK1, CDK1, BIRC5, NEK2			GO:0000070~mitotic sister chromatid segregation	8	8.79761e-11	KIF18B, PLK1, NUSAP1, KNSTRN, CENPA, SMC4, NDC80, MAD2L1
GO:0000070~mitotic sister chromatid segregation	9	1.0026e-12	DSN1, KIF18B, SPAG5, PLK1, NUSAP1, NEK2, SMC4, ZWINT, MAD2L1			GO:0006260~DNA replication	13	1.15384e-10	CDT1, DSCC1, MCM10, CDC25A, ORC6, DBF4, CDC45, ORC1, EXO1, CHEK1, CDK1, MCM6, CLSPN
GO:0000082~G1/S transition of mitotic cell cycle	12	1.73059e-11	RRM2, PCNA, DBF4, CDK1, MCM4, MCM10, CDC7, PKMYT1, TYMS, IQGAP3, CDC25A, MCM2			GO:0007080~mitotic metaphase plate congression	8	1.77868e-09	CENPE, KIF18A, CCNB1, CDCA5, KIF14, CDCA8, KIF2C, CEP55
GO:0031145~anaphase-promoting complex-dependent catabolic process	10	7.93763e-10	CDC20, CCNB1, PTTG1, UBE2C, PLK1, CDK1, BUB1B, AURKB, MAD2L1, AURKA			GO:0008283~cell proliferation	16	3.65969e-09	STIL, PLK1, BUB1B, MCM10, MKI67, CDC25A, TPX2, CENPF, MELK, CDK1, KIF2C, HDGF, FAM83D, BUB1, DLGAP5, E2F8
GO:0007059~chromosome segregation	9	5.57992e-09	CENPF, DSN1, MIS18A, SPAG5, NUF2, OIP5, NEK2, KIF11, SKA1			GO:0034080~CENP-A containing nucleosome assembly	8	5.40898e-09	CENPI, HJURP, CENPM, OIP5, CENPN, CENPO, KNL1, CENPA
GO:0000732~strand displacement	7	7.09017e-09	BARD1, RAD51AP1, BRIP1, RAD51, EXO1, RMI1, DNA2			GO:0000086~G2/M transition of mitotic cell cycle	11	7.88955e-09	TPX2, CCNB1, MELK, PLK1, CHEK1, CDK1, BIRC5, HMMR, FOXM1, CDC25A, AURKA
GO:0042787~protein ubiquitination involved in ubiquitin-dependent protein catabolic process	11	2.06947e-08	CDC20, CCNB1, PTTG1, UHRF1, UBE2C, PLK1, CDK1, BUB1B, AURKB, MAD2L1, AURKA			GO:0000281~mitotic cytokinesis	7	1.53362e-08	ANLN, KIF4A, PLK1, NUSAP1, KIF20A, CENPA, CEP55
GO:0051726~regulation of cell cycle	10	4.4122e-08	CCNB2, CENPF, CCNB1, PLK1, E2F2, PKMYT1, FOXM1, CDC25C, DTL, CDC25A			GO:0007052~mitotic spindle organization	7	1.90793e-08	STIL, CCNB1, TTK, KIF11, NDC80, AURKA, SPC25
GO:0000731~DNA synthesis involved in DNA repair	7	4.7915e-08	BARD1, RAD51AP1, BRIP1, RAD51, EXO1, RMI1, DNA2			GO:0007094~mitotic spindle assembly checkpoint	6	9.29751e-08	CENPF, PLK1, BUB1B, TTK, BUB1, MAD2L1
GO:0000281~mitotic cytokinesis	6	6.49133e-07	RACGAP1, PLK1, STMN1, NUSAP1, KIF20A, CEP55			GO:0031145~anaphase-promoting complex-dependent catabolic process	8	4.09342e-07	CCNB1, PTTG1, UBE2C, PLK1, CDK1, BUB1B, MAD2L1, AURKA
GO:0006281~DNA repair	11	1.13567e-06	RAD51AP1, FEN1, RAD51, PTTG1, EXO1, UHRF1, CHEK1, CDK1, FANCA, CLSPN, FOXM1			GO:0007018~microtubule-based movement	8	4.86339e-07	CENPE, KIF18A, KIF18B, KIF4A, KIF14, KIF2C, KIF20A, KIF11
GO:0006977~DNA damage response, signal transduction by p53 class mediator resulting in cell cycle arrest	7	1.59846e-06	CCNB1, PCNA, CDK1, E2F1, CDC25C, GTSE1, AURKA			GO:0051310~metaphase plate congression	5	5.42623e-07	CENPE, CENPF, KIF2C, FAM83D, NDC80
GO:0007094~mitotic spindle assembly checkpoint	5	4.91891e-06	CENPF, PLK1, BUB1B, BUB1, MAD2L1			GO:0007093~mitotic cell cycle checkpoint	6	1.14182e-06	ZWILCH, CHEK1, BUB1B, TTK, BUB1, MAD2L1
GO:0051437~positive regulation of ubiquitin-protein ligase activity involved in regulation of mitotic cell cycle transition	7	5.32297e-06	CDC20, CCNB1, UBE2C, PLK1, CDK1, BUB1B, MAD2L1			GO:0006281~DNA repair	11	1.24795e-06	RAD51AP1, RAD51, PTTG1, EXO1, XRCC2, CHEK1, CDK1, FANCA, RAD54L, CLSPN, FOXM1
GO:0051988~regulation of attachment of spindle microtubules to kinetochore	4	6.63318e-06	SPAG5, RACGAP1, NEK2, ECT2			GO:0007076~mitotic chromosome condensation	5	1.47612e-06	CDCA5, NUSAP1, NCAPG, SMC4, NCAPH
GO:1901796~regulation of signal transduction by p53 class mediator	8	8.00964e-06	BARD1, BRIP1, EXO1, RMI1, CHEK1, DNA2, AURKB, AURKA			GO:0007051~spindle organization	5	1.95926e-06	ASPM, TTK, KIF11, KNSTRN, AURKA
GO:0000910~cytokinesis	6	8.57404e-06	PRC1, PLK1, BIRC5, KIF20A, ECT2, CIT			GO:0007019~microtubule depolymerization	4	2.31488e-05	KIF18A, KIF18B, KIF14, KIF2C
GO:0051439~regulation of ubiquitin-protein ligase activity involved in mitotic cell cycle	5	8.87009e-06	CDC20, CCNB1, UBE2C, PLK1, CDK1			GO:0034501~protein localization to kinetochore	4	2.31488e-05	CDK1, BUB1B, TTK, KNL1
GO:0051983~regulation of chromosome segregation	4	1.05681e-05	KIF2C, MKI67, BUB1, AURKB			GO:0042787~protein ubiquitination involved in ubiquitin-dependent protein catabolic process	8	3.35571e-05	CCNB1, PTTG1, UBE2C, PLK1, CDK1, BUB1B, MAD2L1, AURKA
GO:0007052~mitotic spindle organization	5	2.6605e-05	STIL, CCNB1, STMN1, KIF11, AURKA			GO:0006270~DNA replication initiation	5	3.60081e-05	ORC6, CDC45, ORC1, MCM10, MCM6
GO:0007093~mitotic cell cycle checkpoint	5	3.45994e-05	CHEK1, BUB1B, BUB1, ZWINT, MAD2L1			GO:0051437~positive regulation of ubiquitin-protein ligase activity involved in regulation of mitotic cell cycle transition	6	8.53436e-05	CCNB1, UBE2C, PLK1, CDK1, BUB1B, MAD2L1
GO:0051436~negative regulation of ubiquitin-protein ligase activity involved in mitotic cell cycle	6	5.86416e-05	CDC20, CCNB1, UBE2C, CDK1, BUB1B, MAD2L1			GO:0051726~regulation of cell cycle	7	9.18742e-05	CENPF, CCNB1, PLK1, E2F2, MYBL2, FOXM1, CDC25A
GO:0007051~spindle organization	4	0.000102153	SPAG5, KIF11, AURKB, AURKA			GO:0051276~chromosome organization	4	0.000179853	PTTG1, RAD54L, CDCA8, SMC4
GO:0007077~mitotic nuclear envelope disassembly	5	0.000123796	CCNB2, CCNB1, NUP210, PLK1, CDK1			GO:0000083~regulation of transcription involved in G1/S transition of mitotic cell cycle	4	0.000323131	CDT1, CDC45, ORC1, CDK1
GO:0046602~regulation of mitotic centrosome separation	3	0.000200749	CHEK1, NEK2, KIF11			GO:0051439~regulation of ubiquitin-protein ligase activity involved in mitotic cell cycle	4	0.000323131	CCNB1, UBE2C, PLK1, CDK1
GO:0031572~G2 DNA damage checkpoint	4	0.000204458	PLK1, CHEK1, CLSPN, DTL			GO:0007126~meiotic nuclear division	4	0.000367716	RAD51, XRCC2, RAD54L, MKI67
GO:0000083~regulation of transcription involved in G1/S transition of mitotic cell cycle	4	0.000313619	RRM2, PCNA, CDK1, TYMS			GO:0000732~strand displacement	4	0.000468341	RAD51AP1, RAD51, EXO1, XRCC2
GO:0007088~regulation of mitotic nuclear division	4	0.000356907	NEK2, PKMYT1, MKI67, CDC25C			GO:0031536~positive regulation of exit from mitosis	3	0.000508246	UBE2C, CDCA5, BIRC5
GO:0010216~maintenance of DNA methylation	3	0.000498058	HELLS, DNMT1, UHRF1			GO:0007131~reciprocal meiotic recombination	4	0.000718941	RAD51, XRCC2, MND1, TRIP13
GO:0097421~liver regeneration	4	0.000630855	PCNA, TYMS, EZH2, AURKA			GO:0051436~negative regulation of ubiquitin-protein ligase activity involved in mitotic cell cycle	5	0.000816131	CCNB1, UBE2C, CDK1, BUB1B, MAD2L1
GO:0000077~DNA damage checkpoint	4	0.000697994	BRIP1, CHEK1, E2F1, CLSPN			GO:0051315~attachment of mitotic spindle microtubules to kinetochore	3	0.000941447	CENPE, KIF2C, NDC80
GO:0006270~DNA replication initiation	4	0.000845547	MCM4, MCM10, CDC7, MCM2			GO:0051983~regulation of chromosome segregation	3	0.000941447	KIF2C, MKI67, BUB1
GO:0000722~telomere maintenance via recombination	4	0.000845547	FEN1, RAD51, PCNA, DNA2			GO:0000724~double-strand break repair via homologous recombination	5	0.00095354	RAD51AP1, RAD51, XRCC2, H2AFX, RAD54L
GO:1904668~positive regulation of ubiquitin protein ligase activity	3	0.00118175	CDC20, UBE2C, PLK1			GO:0000731~DNA synthesis involved in DNA repair	4	0.00113452	RAD51AP1, RAD51, EXO1, XRCC2
GO:0007018~microtubule-based movement	5	0.00128681	KIF18B, RACGAP1, KIF2C, KIF20A, KIF11			GO:0030071~regulation of mitotic metaphase/anaphase transition	3	0.00120578	CENPE, UBE2C, PLK1
GO:0007080~mitotic metaphase plate congression	4	0.00129692	CCNB1, CDCA8, KIF2C, CEP55			GO:0008608~attachment of spindle microtubules to kinetochore	3	0.00120578	SGO1, KNL1, NDC80
GO:0032467~positive regulation of cytokinesis	4	0.00129692	RACGAP1, ECT2, AURKB, CIT			GO:0090307~mitotic spindle assembly	4	0.00123239	TPX2, BIRC5, MYBL2, KIF11
GO:0006468~protein phosphorylation	10	0.00137942	PLK4, PLK1, BIRC5, BUB1B, NEK2, PKMYT1, BUB1, AURKB, AURKA, CIT			GO:0006890~retrograde vesicle-mediated transport, Golgi to ER	5	0.00139835	CENPE, KIF18A, KIF4A, KIF2C, KIF11
GO:0034501~protein localization to kinetochore	3	0.00147158	CDK1, BUB1B, AURKB			GO:0000278~mitotic cell cycle	4	0.00180117	CENPE, CENPF, KIF18B, XRCC2
GO:0007019~microtubule depolymerization	3	0.00147158	KIF18B, STMN1, KIF2C			GO:0019886~antigen processing and presentation of exogenous peptide antigen via MHC class II	5	0.002136	CENPE, KIF18A, KIF4A, KIF2C, KIF11
GO:0006268~DNA unwinding involved in DNA replication	3	0.00147158	RAD51, MCM4, MCM2			GO:0051382~kinetochore assembly	3	0.00218525	CENPE, CENPF, CENPA
GO:0000079~regulation of cyclin-dependent protein serine/threonine kinase activity	4	0.00151261	CCNA2, PKMYT1, CDC25C, CDC25A			GO:0000910~cytokinesis	4	0.00283668	PRC1, PLK1, BIRC5, KIF20A
GO:0007049~cell cycle	7	0.00170406	CDC20, UHRF1, E2F2, FOXM1, AURKB, AURKA, MCM2			GO:0010569~regulation of double-strand break repair via homologous recombination	3	0.00391262	RAD51AP1, RAD51, CHEK1
GO:0034080~CENP-A containing nucleosome assembly	4	0.00200843	MIS18A, CENPL, CENPM, OIP5			GO:0042127~regulation of cell proliferation	6	0.00477297	SIX3, CHEK1, FANCA, FOXM1, S100A11, EZH2
GO:0051310~metaphase plate congression	3	0.00214195	CENPF, KIF2C, FAM83D			GO:0006977~DNA damage response, signal transduction by p53 class mediator resulting in cell cycle arrest	4	0.00584507	CCNB1, CDK1, GTSE1, AURKA
GO:0007076~mitotic chromosome condensation	3	0.00336901	NUSAP1, NCAPG, SMC4			GO:0031572~G2 DNA damage checkpoint	3	0.00610074	PLK1, CHEK1, CLSPN
GO:0010569~regulation of double-strand break repair via homologous recombination	3	0.00383571	RAD51AP1, RAD51, CHEK1			GO:1900182~positive regulation of protein localization to nucleus	3	0.00671716	PLK1, CDK1, GTSE1
GO:0070301~cellular response to hydrogen peroxide	4	0.0044897	PCNA, CDK1, ECT2, EZH2			GO:0006302~double-strand break repair	4	0.00695346	CDCA5, H2AFX, MND1, TRIP13
GO:0071539~protein localization to centrosome	3	0.00485355	STIL, SPAG5, AURKA			GO:0043161~proteasome-mediated ubiquitin-dependent protein catabolic process	6	0.00702494	UBE2C, CDK1, KIF14, BUB1B, GTSE1, MAD2L1
GO:0016925~protein sumoylation	5	0.00488947	PCNA, NUP210, CDCA8, BIRC5, AURKB			GO:0001578~microtubule bundle formation	3	0.00945029	PRC1, PLK1, KIF20A
GO:0051276~chromosome organization	3	0.00540402	PTTG1, CDCA8, SMC4			GO:0045931~positive regulation of mitotic cell cycle	3	0.0117718	CCNB1, CDK1, BIRC5
GO:1900182~positive regulation of protein localization to nucleus	3	0.00658641	PLK1, CDK1, GTSE1			GO:0000077~DNA damage checkpoint	3	0.013444	H2AFX, CHEK1, CLSPN
GO:0043161~proteasome-mediated ubiquitin-dependent protein catabolic process	6	0.00673472	CDC20, UBE2C, CDK1, BUB1B, GTSE1, MAD2L1			GO:0034508~centromere complex assembly	2	0.017584	CENPI, CENPN
GO:0006974~cellular response to DNA damage stimulus	6	0.00744435	BARD1, RAD51, DDX39A, CHEK1, MCM10, DTL			GO:1902742~apoptotic process involved in development	2	0.017584	SIX3, CHEK1
GO:0006306~DNA methylation	3	0.00926778	HELLS, DNMT1, EZH2			GO:0071173~spindle assembly checkpoint	2	0.017584	KNL1, BUB1
GO:0001578~microtubule bundle formation	3	0.00926778	PRC1, PLK1, KIF20A			GO:0018107~peptidyl-threonine phosphorylation	3	0.0210753	CHEK1, CDK1, TTK
GO:0045931~positive regulation of mitotic cell cycle	3	0.0115458	CCNB1, CDK1, BIRC5			GO:0000079~regulation of cyclin-dependent protein serine/threonine kinase activity	3	0.0221304	CCNA2, CDC25A, CDKN3
GO:0071479~cellular response to ionizing radiation	3	0.0140433	RAD51AP1, RAD51, ECT2			GO:0045184~establishment of protein localization	3	0.0232069	PLK1, KIF14, CEP55
GO:0001932~regulation of protein phosphorylation	3	0.016752	RAD51, CELSR3, EZH2			GO:0016321~female meiosis chromosome segregation	2	0.023377	PLK1, TTK
GO:1902990~mitotic telomere maintenance via semi-conservative replication	2	0.0174074	PCNA, DNA2			GO:0046602~regulation of mitotic centrosome separation	2	0.023377	CHEK1, KIF11
GO:0006284~base-excision repair	3	0.0177005	FEN1, NEIL3, DNA2			GO:0045132~meiotic chromosome segregation	2	0.023377	SGO1, SMC4
GO:0090307~mitotic spindle assembly	3	0.0186714	BIRC5, NEK2, KIF11			GO:0007079~mitotic chromosome movement towards spindle pole	2	0.023377	CENPE, DLGAP5
GO:0042127~regulation of cell proliferation	5	0.0231188	DNMT1, CHEK1, FANCA, FOXM1, EZH2			GO:1990086~lens fiber cell apoptotic process	2	0.023377	SIX3, E2F2
GO:0007091~metaphase/anaphase transition of mitotic cell cycle	2	0.0231429	TACC3, BUB1B			GO:0007077~mitotic nuclear envelope disassembly	3	0.0277222	CCNB1, PLK1, CDK1
GO:1990086~lens fiber cell apoptotic process	2	0.0231429	E2F1, E2F2			GO:0032147~activation of protein kinase activity	3	0.028902	TPX2, KIF14, CLSPN
GO:0043137~DNA replication, removal of RNA primer	2	0.0231429	FEN1, DNA2			GO:0007100~mitotic centrosome separation	2	0.0291362	KIF11, AURKA
GO:0031577~spindle checkpoint	2	0.0231429	BIRC5, AURKB			GO:1902749~regulation of cell cycle G2/M phase transition	2	0.0291362	PLK1, GTSE1
GO:0045740~positive regulation of DNA replication	3	0.0249487	PCNA, CDK1, DNA2			GO:0031100~organ regeneration	3	0.0313208	CCNA2, CDK1, MKI67
GO:0034644~cellular response to UV	3	0.0272068	PCNA, CDC25A, AURKB			GO:0036297~interstrand cross-link repair	3	0.0338167	RAD51AP1, RAD51, FANCA
GO:0007100~mitotic centrosome separation	2	0.0288453	KIF11, AURKA			GO:0010212~response to ionizing radiation	3	0.0338167	XRCC2, H2AFX, RAD54L
GO:1902749~regulation of cell cycle G2/M phase transition	2	0.0288453	PLK1, GTSE1			GO:0045143~homologous chromosome segregation	2	0.0348618	PTTG1, PLK1
GO:0031100~organ regeneration	3	0.030742	CCNA2, CDK1, MKI67			GO:0021695~cerebellar cortex development	2	0.0348618	KIF14, EZH2
GO:0036297~interstrand cross-link repair	3	0.0331943	RAD51AP1, RAD51, FANCA			GO:0071168~protein localization to chromatin	2	0.0348618	PLK1, EZH2
GO:0031536~positive regulation of exit from mitosis	2	0.0345148	UBE2C, BIRC5			GO:1901796~regulation of signal transduction by p53 class mediator	4	0.0369429	TPX2, EXO1, CHEK1, AURKA
GO:0071168~protein localization to chromatin	2	0.0345148	PLK1, EZH2			GO:0018105~peptidyl-serine phosphorylation	4	0.0376941	PLK1, CDK1, TTK, CLSPN
GO:0045143~homologous chromosome segregation	2	0.0345148	PTTG1, PLK1			GO:0007049~cell cycle	5	0.0394879	HJURP, E2F2, FOXM1, AURKA, CDKN3
GO:0018105~peptidyl-serine phosphorylation	4	0.0367456	PLK1, CDK1, CDC7, CLSPN			GO:0042148~strand invasion	2	0.040554	RAD51, XRCC2
GO:0048146~positive regulation of fibroblast proliferation	3	0.0396446	CCNA2, CCNB1, E2F1			GO:0090267~positive regulation of mitotic cell cycle spindle assembly checkpoint	2	0.040554	NDC80, MAD2L1
GO:0032466~negative regulation of cytokinesis	2	0.0401515	AURKB, E2F8			GO:0021987~cerebral cortex development	3	0.0431298	ASPM, H2AFX, KIF14
GO:0090502~RNA phosphodiester bond hydrolysis, endonucleolytic	3	0.0409874	FEN1, EXO1, POP1			GO:2000177~regulation of neural precursor cell proliferation	2	0.0462129	SIX3, SHCBP1
GO:0051056~regulation of small GTPase mediated signal transduction	4	0.0436934	ARHGAP11A, DEPDC1B, RACGAP1, ECT2			GO:0000076~DNA replication checkpoint	2	0.0462129	CDT1, CDC45
GO:0051256~mitotic spindle midzone assembly	2	0.0457556	RACGAP1, AURKB			GO:0010389~regulation of G2/M transition of mitotic cell cycle	2	0.0518388	CENPF, KIF14
GO:0043066~negative regulation of apoptotic process	7	0.0502113	BARD1, STIL, PLK1, CDK1, BIRC5, MAD2L1, AURKA			GO:1904668~positive regulation of ubiquitin protein ligase activity	2	0.0518388	UBE2C, PLK1
GO:0031110~regulation of microtubule polymerization or depolymerization	2	0.0513273	STMN1, SKA1			GO:0043066~negative regulation of apoptotic process	7	0.0522876	STIL, PLK1, CDK1, KIF14, BIRC5, MAD2L1, AURKA
GO:0030071~regulation of mitotic metaphase/anaphase transition	2	0.0513273	UBE2C, PLK1			GO:0006268~DNA unwinding involved in DNA replication	2	0.0574318	RAD51, MCM6
GO:0006302~double-strand break repair	3	0.0568303	BRIP1, FEN1, MND1			GO:0055015~ventricular cardiac muscle cell development	2	0.0574318	CCNB1, CDK1
GO:0046653~tetrahydrofolate metabolic process	2	0.0568669	MTHFD2, TYMS			GO:0021846~cell proliferation in forebrain	2	0.0685201	SIX3, KIF14
GO:0055015~ventricular cardiac muscle cell development	2	0.0568669	CCNB1, CDK1			GO:0006312~mitotic recombination	2	0.0740157	RAD51, XRCC2
GO:0007265~Ras protein signal transduction	3	0.0630421	CCNA2, DNMT1, IQGAP3			GO:0007283~spermatogenesis	6	0.0773771	ASPM, CCNB1, PTTG1, H2AFX, TRIP13, ASF1B
GO:0000226~microtubule cytoskeleton organization	3	0.0646297	CDK1, TACC3, BIRC5			GO:0007095~mitotic G2 DNA damage checkpoint	2	0.0849109	CCNA2, CDK1
GO:0060707~trophoblast giant cell differentiation	2	0.0678501	PLK4, E2F8			GO:0006310~DNA recombination	3	0.0861486	RAD51, EXO1, RAD54L
GO:0000724~double-strand break repair via homologous recombination	3	0.0694722	RAD51AP1, FEN1, RAD51
GO:0007283~spermatogenesis	6	0.0747999	CCNB1, PTTG1, RACGAP1, E2F1, CDC25C, ASF1B
GO:0046777~protein autophosphorylation	4	0.0795105	MELK, NEK2, AURKB, AURKA
GO:0006890~retrograde vesicle-mediated transport, Golgi to ER	3	0.0829352	RACGAP1, KIF2C, KIF11
GO:0000729~DNA double-strand break processing	2	0.0840879	BARD1, DNA2
GO:0007095~mitotic G2 DNA damage checkpoint	2	0.0840879	CCNA2, CDK1
GO:0035556~intracellular signal transduction	6	0.0869118	DEPDC1B, MELK, RACGAP1, STMN1, ECT2, CIT
GO:0009636~response to toxic substance	3	0.0881748	RAD51, CDK1, TYMS
GO:0006275~regulation of DNA replication	2	0.089438	PCNA, DSCC1
GO:1904355~positive regulation of telomere capping	2	0.089438	NEK2, AURKB
TYMSOS						AC092718.4
Term	Count	PValue	Genes			Term	Count	PValue	Genes
KEGG:hsa04110:Cell cycle	21	1.00591e-23	PCNA, PLK1, BUB1B, CDC7, PKMYT1, CDC25C, CDC25A, CCNA2, CDC20, CCNB2, CCNB1, DBF4, PTTG1, CHEK1, E2F1, CDK1, MCM4, E2F2, BUB1, MCM2, MAD2L1			KEGG:hsa04110:Cell cycle	17	2.44776e-19	PLK1, BUB1B, TTK, CDC25A, CCNA2, CCNB1, ORC6, DBF4, CDC45, ORC1, PTTG1, CHEK1, CDK1, E2F2, MCM6, BUB1, MAD2L1
KEGG:hsa04115:p53 signaling pathway	6	7.58473e-05	CCNB2, CCNB1, RRM2, CHEK1, CDK1, GTSE1			KEGG:hsa04114:Oocyte meiosis	8	1.33653e-06	SGO1, CCNB1, PTTG1, PLK1, CDK1, BUB1, MAD2L1, AURKA
KEGG:hsa03030:DNA replication	5	8.8171e-05	FEN1, PCNA, MCM4, DNA2, MCM2			KEGG:hsa04914:Progesterone-mediated oocyte maturation	7	4.94127e-06	CCNA2, CCNB1, PLK1, CDK1, BUB1, CDC25A, MAD2L1
KEGG:hsa05206:MicroRNAs in cancer	7	0.0113188	DNMT1, STMN1, E2F1, E2F2, CDC25C, CDC25A, EZH2			KEGG:hsa04115:p53 signaling pathway	4	0.00501223	CCNB1, CHEK1, CDK1, GTSE1
KEGG:hsa03410:Base excision repair	3	0.0202508	FEN1, NEIL3, PCNA			KEGG:hsa03440:Homologous recombination	3	0.00989354	RAD51, XRCC2, RAD54L
KEGG:hsa04068:FoxO signaling pathway	4	0.0598095	PLK4, CCNB2, CCNB1, PLK1			KEGG:hsa05166:HTLV-I infection	5	0.042367	PTTG1, CHEK1, BUB1B, E2F2, MAD2L1

## Sheet: Table S6
#Supplementary table S6:The regression coefficients of the four lncRNAs
lncRNA	coef	COX_P	HR	right	left	KM_P	AUC
AP000851.1	-0.0282044	0.138283	0.97219	0.936599	1.00913	0.0378784	0.522716
LINC01977	-0.0160217	0.610174	0.984106	0.92532	1.04663	0.11018	0.511764
MAFG-DT	-0.0266559	0.343361	0.973696	0.921463	1.02889	0.533774	0.50356
SIAH2-AS1	-0.121025	0.108221	0.886012	0.764371	1.02701	0.0173705	0.545703
